# Supplementary material for: The Role of Intrinsic Factors in Explaining Range Shifts of European Breeding Birds: A Meta‐Analysis
Source: Ecol Evol. 2025 Apr 21;15(4):e71308. doi: 10.1002/ece3.71308 (PMC12012262; doi:10.1002/ece3.71308)
Supplement: Supplementary file 1 — Data S1. [file ECE3-15-e71308-s001.zip]

Archive with 5 entries (5 files):
- ece371308-sup-0001-Warmer et al._Appx6.xlsx
- sm_0001-Supinfo.docx
- Warmer et al._Appx3.docx
- Warmer et al._Appx4.docx
- Warmer et al_ecol evol_Appendices.docx
