# Supplementary material for: The Role of Intrinsic Factors in Explaining Range Shifts of European Breeding Birds: A Meta‐Analysis
Source: Ecol Evol. 2025 Apr 21;15(4):e71308. doi: 10.1002/ece3.71308 (PMC12012262; doi:10.1002/ece3.71308)
Supplement: Supplementary file 1 — Data S1. [file ECE3-15-e71308-s001.zip › ece371308-sup-0001-Warmer et al._Appx6.xlsx]

## Sheet: Range size change
				Methods information				Range size change					Species information
#	Species English name	Authors	Pub Year	Study area	Region	Time frame	# years	Change-type	Relative change	Rate-of-change [km2/year]	% change	Direction	Scientific name	English name	Order	Habitat type	Diet type	Habitat breadth [#]	Diet breadth [#]	Body mass [gr]	Clutch size [# eggs]	Lifespan [years]	Migration strategy	Natal dispersal distance [km]	Thermal max	Thermal min	Thermal range	IUCN status (EU)	Historical EU range size [km2]	Historical EU northern limit [lat]
1	African stonechat	Henderson et al.	2014	Britain	Northwestern Europe	1970 - 1990 - 2010	40	Expansion	0.426132	1435	54	NA	Saxicola torquatus	African stonechat	Passeriformes	Wood & Shrubland	Invertivore	1	1	14.5	5	9	Mixed	15	19.8157	7.2863	12.5294	LC	4022500	59.5793
2	African stonechat	Böhning-Gaese & Bauer	1996	Central Europe (Lake Constance)	Central Europe	1980 - 1990	10	Expansion	1.11	2	2.5	NA	Saxicola torquatus	African stonechat	Passeriformes	Wood & Shrubland	Invertivore	1	1	14.5	5	9	Mixed	15	19.8157	7.2863	12.5294	LC	4022500	59.5793
3	African stonechat	Reif et al.	2010	Czech Republic	Central Europe	1985/89 - 2001/03	15	Expansion	0.305239	621.76	36.0215	NA	Saxicola torquatus	African stonechat	Passeriformes	Wood & Shrubland	Invertivore	1	1	14.5	5	9	Mixed	15	19.8157	7.2863	12.5294	LC	4022500	59.5793
4	Alpine accentor	Reif et al.	2010	Czech Republic	Central Europe	1985/89 - 2001/03	15	Expansion	0.222222	9.28	25	NA	Prunella collaris	Alpine accentor	Passeriformes	Rocky areas	Invertivore	2	1	40.5	3.5	8	Sedentary	2	18.965	4.298	14.667	LC	655000	49.935
5	Arctic warbler	Brommer et al.	2012	Finland	Fennoscandia	1974/79 - 1986/89 - 2006/10	32	Expansion	0.108696	31.25	11.4943	NA	Phylloscopus borealis	Arctic warbler	Passeriformes	Wood & Shrubland	Invertivore	1	1	9.5	6.5	7	Long-distance	21	10.452	1.26253	9.18951	LC	582500	69.871
6	Audouin's Gull	Pagel et al.	2014	Spain (eastern wetlands)	Iberian peninsula	1990/00 - 2001/11	10	Expansion				NA	Ichthyaetus audouinii	Audouin's Gull	Charadriiformes	Marine & Coastal	Piscivore	2	1	612.5	2.5	21	Short-distance	28	20.941	15.2291	5.71194	VU	100000	43.347
7	Barn owl	Fuller et al.	1995	Britain	Northwestern Europe	1970 - 1990	20	Contraction	-0.461538	-3330	-37.5	NA	Tyto alba	Barn owl	Strigiformes	Wood & Shrubland	Carnivore	2	1	354	5.5	18	Sedentary	48	19.6454	9.28856	10.3569	LC	3340000	55.4236
8	Barn owl	Böhning-Gaese & Bauer	1996	Central Europe (Lake Constance)	Central Europe	1980 - 1990	10	Expansion	1	8	2	NA	Tyto alba	Barn owl	Strigiformes	Wood & Shrubland	Carnivore	2	1	354	5.5	18	Sedentary	48	19.6454	9.28856	10.3569	LC	3340000	55.4236
9	Barn owl	Kolecek & Reif	2011	Czech Republic	Central Europe	1985/89 - 2001/03	15	Contraction	-0.21			NA	Tyto alba	Barn owl	Strigiformes	Wood & Shrubland	Carnivore	2	1	354	5.5	18	Sedentary	48	19.6454	9.28856	10.3569	LC	3340000	55.4236
10	Barn owl	Gregory et al.	2002	UK	Northwestern Europe	1970 - 1990	20	Contraction	-0.483031	-3665	-39	NA	Tyto alba	Barn owl	Strigiformes	Wood & Shrubland	Carnivore	2	1	354	5.5	18	Sedentary	48	19.6454	9.28856	10.3569	LC	3340000	55.4236
11	Barn swallow	Böhning-Gaese & Bauer	1996	Central Europe (Lake Constance)	Central Europe	1980 - 1990	10	Contraction	-0.02	-2	-0.0174825	NA	Hirundo rustica	Barn swallow	Passeriformes	Agriculture & Grasslands	Invertivore	1	1	18.95	4.5	11	Long-distance	14	19.5695	4.25505	15.3144	LC	6995000	67.3343
12	Barn swallow	Kolecek & Reif	2011	Czech Republic	Central Europe	1985/89 - 2001/03	15	No shift	0			NA	Hirundo rustica	Barn swallow	Passeriformes	Agriculture & Grasslands	Invertivore	1	1	18.95	4.5	11	Long-distance	14	19.5695	4.25505	15.3144	LC	6995000	67.3343
13	Barn swallow	Brommer et al.	2012	Finland	Fennoscandia	1974/79 - 1986/89 - 2006/10	32	Expansion	0.109699	1025	11.6065	NA	Hirundo rustica	Barn swallow	Passeriformes	Agriculture & Grasslands	Invertivore	1	1	18.95	4.5	11	Long-distance	14	19.5695	4.25505	15.3144	LC	6995000	67.3343
14	Barred warbler	Kolecek & Reif	2011	Czech Republic	Central Europe	1985/89 - 2001/03	15	Expansion	0.07			NA	Sylvia nisoria	Barred warbler	Passeriformes	Boreal & Temperate Forest	Invertivore	1	1	24.35	4.5	12	Long-distance	NA	17.1413	8.08773	9.05361	LC	1957500	59.9609
15	Barred warbler	Brommer et al.	2012	Finland	Fennoscandia	1974/79 - 1986/89 - 2006/10	32	Contraction	-0.189781	-40.625	-17.3333	NA	Sylvia nisoria	Barred warbler	Passeriformes	Boreal & Temperate Forest	Invertivore	1	1	24.35	4.5	12	Long-distance	NA	17.1413	8.08773	9.05361	LC	1957500	59.9609
16	Bar-tailed godwit	Virkkala et al.	2014	Finland	Fennoscandia	1974/89 - 2006/10	27	Expansion	0.0512821	7.40741	5.2	NA	Limosa lapponica	Bar-tailed godwit	Charadriiformes	Tundra-Mire-Moor	Invertivore	3	1	379	4	33	Short-distance	55	5.54484	-0.455667	6.0005	LC	127500	70.7457
17	Bean goose	Brommer et al.	2012	Finland	Fennoscandia	1974/79 - 1986/89 - 2006/10	32	Expansion	0.418839	778.125	52.9787	NA	Anser fabalis	Bean goose	Anseriformes	Tundra-Mire-Moor	Herbivore	3	2	2770	5	26	Short-distance	34	8.25728	-0.931684	9.18897	LC	612500	69.96
18	Bearded reedling	Böhning-Gaese & Bauer	1996	Central Europe (Lake Constance)	Central Europe	1980 - 1990	10	Expansion	1.43	2	5	NA	Panurus biarmicus	Bearded reedling	Passeriformes	Inland wetlands	Invertivore	2	1	14.65	6	7	Sedentary	10	18.9691	10.0448	8.92426	LC	1105000	58.9347
19	Bearded reedling	Kolecek & Reif	2011	Czech Republic	Central Europe	1985/89 - 2001/03	15	Expansion	0.14			NA	Panurus biarmicus	Bearded reedling	Passeriformes	Inland wetlands	Invertivore	2	1	14.65	6	7	Sedentary	10	18.9691	10.0448	8.92426	LC	1105000	58.9347
20	Bearded vulture	Arroyo et al.	2021	France (French pyrenees)	Northwestern Europe	1988 - 2017	30	Expansion				E	Gypaetus barbatus	Bearded vulture	Accipitriformes	Rocky areas	Carnivore	1	1	5421	1.5	NA	Sedentary	72	20.6505	5.2618	15.3888	NT	145000	46.0308
21	Black grouse	Kolecek & Reif	2011	Czech Republic	Central Europe	1985/89 - 2001/03	15	Contraction	-0.35			NA	Lyrurus tetrix	Black grouse	Galliformes	Wood & Shrubland	Herbivore	2	1	1139	8.5	12	Sedentary	5	13.951	3.40628	10.5447	LC	2402500	68.4585
22	Black grouse	Gregory et al.	2002	UK	Northwestern Europe	1968/72 - 1988/91	20	Contraction	-0.330435	-855	-28	NA	Lyrurus tetrix	Black grouse	Galliformes	Wood & Shrubland	Herbivore	2	1	1139	8.5	12	Sedentary	5	13.951	3.40628	10.5447	LC	2402500	68.4585
23	Black kite	Böhning-Gaese & Bauer	1996	Central Europe (Lake Constance)	Central Europe	1980 - 1990	10	Expansion	0.08	4.4	0.0839695	NA	Milvus migrans	Black kite	Accipitriformes	Habitat generalist	Omnicarnivore	4	3	828.5	2.5	24	Long-distance	42	19.0953	7.12237	11.9729	LC	3222500	60.5404
24	Black kite	Kolecek & Reif	2011	Czech Republic	Central Europe	1985/89 - 2001/03	15	Expansion	0.11			NA	Milvus migrans	Black kite	Accipitriformes	Habitat generalist	Omnicarnivore	4	3	828.5	2.5	24	Long-distance	42	19.0953	7.12237	11.9729	LC	3222500	60.5404
25	Black kite	Brommer et al.	2012	Finland	Fennoscandia	1974/79 - 1986/89 - 2006/10	32	Expansion	0.93617	137.5	176	NA	Milvus migrans	Black kite	Accipitriformes	Habitat generalist	Omnicarnivore	4	3	828.5	2.5	24	Long-distance	42	19.0953	7.12237	11.9729	LC	3222500	60.5404
26	Black redstart	Böhning-Gaese & Bauer	1996	Central Europe (Lake Constance)	Central Europe	1980 - 1990	10	Contraction	-0.44	-31.6	-0.357466	NA	Phoenicurus ochruros	Black redstart	Passeriformes	Rocky areas	Herbi-invertivore (invertivore)	1	2	16	5	10	Mixed	12	19.182	7.48243	11.6996	LC	4362500	58.5327
27	Black redstart	Kolecek & Reif	2011	Czech Republic	Central Europe	1985/89 - 2001/03	15	Expansion	0.03			NA	Phoenicurus ochruros	Black redstart	Passeriformes	Rocky areas	Herbi-invertivore (invertivore)	1	2	16	5	10	Mixed	12	19.182	7.48243	11.6996	LC	4362500	58.5327
28	Black stork	Kolecek & Reif	2011	Czech Republic	Central Europe	1985/89 - 2001/03	15	Expansion	0.2			NA	Ciconia nigra	Black stork	Ciconiiformes	Inland wetlands	Piscivore	2	1	3000	4	18	Long-distance	69	18.9291	9.80807	9.12103	LC	1817500	58.2554
29	Black tern	Kolecek & Reif	2011	Czech Republic	Central Europe	1985/89 - 2001/03	15	Contraction	-0.74			NA	Chlidonias niger	Black tern	Charadriiformes	Inland wetlands	Invertivore	2	1	60.5	3	21	Long-distance	21	18.2607	9.23476	9.02598	LC	1745000	60.3596
30	Black tern	Brommer et al.	2012	Finland	Fennoscandia	1974/79 - 1986/89 - 2006/10	32	Contraction	-0.535714	-93.75	-42.2535	NA	Chlidonias niger	Black tern	Charadriiformes	Inland wetlands	Invertivore	2	1	60.5	3	21	Long-distance	21	18.2607	9.23476	9.02598	LC	1745000	60.3596
31	Black woodpecker	Böhning-Gaese & Bauer	1996	Central Europe (Lake Constance)	Central Europe	1980 - 1990	10	Expansion	0.05	2	0.0561798	NA	Dryocopus martius	Black woodpecker	Piciformes	Boreal & Temperate Forest	Invertivore	1	1	291	5	14	Sedentary	17	16.6263	4.25179	12.3745	LC	3950000	66.941
32	Black woodpecker	Kolecek & Reif	2011	Czech Republic	Central Europe	1985/89 - 2001/03	15	Expansion	0.07			NA	Dryocopus martius	Black woodpecker	Piciformes	Boreal & Temperate Forest	Invertivore	1	1	291	5	14	Sedentary	17	16.6263	4.25179	12.3745	LC	3950000	66.941
33	Black woodpecker	Brommer et al.	2012	Finland	Fennoscandia	1974/79 - 1986/89 - 2006/10	32	Expansion	0.53318	3628.12	72.6988	NA	Dryocopus martius	Black woodpecker	Piciformes	Boreal & Temperate Forest	Invertivore	1	1	291	5	14	Sedentary	17	16.6263	4.25179	12.3745	LC	3950000	66.941
34	Black woodpecker	Gil-Tena et al.	2009	Spain (Catalonia)	Iberian peninsula	1975/83 - 1999/2002	21	Expansion			109	S	Dryocopus martius	Black woodpecker	Piciformes	Boreal & Temperate Forest	Invertivore	1	1	291	5	14	Sedentary	17	16.6263	4.25179	12.3745	LC	3950000	66.941
35	Black-crowned night heron	Reif et al.	2010	Czech Republic	Central Europe	1985/89 - 2001/24	15	Expansion	0.666667	83.52	100	NA	Nycticorax nycticorax	Black-crowned night heron	Pelecaniformes	Inland wetlands	Omnicarnivore	2	2	636	4	17	Long-distance	69	19.6159	11.6226	7.99332	LC	1170000	51.4187
36	Black-crowned night heron	Pagel et al.	2014	Spain (eastern wetlands)	Iberian peninsula	1990/00 - 2001/11	10	Expansion				NA	Nycticorax nycticorax	Black-crowned Night Heron	Pelecaniformes	Inland wetlands	Omnicarnivore	2	2	636	4	17	Long-distance	69	19.6159	11.6226	7.99332	LC	1170000	51.4187
37	Black-headed gull	Böhning-Gaese & Bauer	1996	Central Europe (Lake Constance)	Central Europe	1980 - 1990	10	Expansion	0.43	2	0.555556	NA	Chroicocephalus ridibundus	Black-headed gull	Charadriiformes	Inland wetlands	Invertivore	3	2	267.5	2.5	31	Short-distance	47	17.883	3.62523	14.2577	LC	4202500	67.9485
38	Black-headed gull	Kolecek & Reif	2011	Czech Republic	Central Europe	1985/89 - 2001/03	15	Contraction	-0.45			NA	Chroicocephalus ridibundus	Black-headed gull	Charadriiformes	Inland wetlands	Invertivore	3	2	267.5	2.5	31	Short-distance	47	17.883	3.62523	14.2577	LC	4202500	67.9485
39	Black-headed gull	Brommer et al.	2012	Finland	Fennoscandia	1974/79 - 1986/89 - 2006/10	32	Expansion	0.0765747	581.25	7.96233	NA	Chroicocephalus ridibundus	Black-headed gull	Charadriiformes	Inland wetlands	Invertivore	3	2	267.5	2.5	31	Short-distance	47	17.883	3.62523	14.2577	LC	4202500	67.9485
40	Black-headed Gull	Pagel et al.	2014	Spain (eastern wetlands)	Iberian peninsula	1990/00 - 2001/11	10	Expansion				NA	Chroicocephalus ridibundus	Black-headed Gull	Charadriiformes	Inland wetlands	Invertivore	3	2	267.5	2.5	31	Short-distance	47	17.883	3.62523	14.2577	LC	4202500	67.9485
41	Black-necked grebe	Böhning-Gaese & Bauer	1996	Central Europe (Lake Constance)	Central Europe	1980 - 1990	10	Expansion	1.2	2.4	3	NA	Podiceps nigricollis	Black-necked grebe	Podicipediformes	Inland wetlands	Invertivore	1	1	295	3.5	13	Short-distance	38	18.5748	10.0124	8.56239	VU	1685000	57.1009
42	Black-necked grebe	Kolecek & Reif	2011	Czech Republic	Central Europe	1985/89 - 2001/03	15	Contraction	-1.14			NA	Podiceps nigricollis	Black-necked grebe	Podicipediformes	Inland wetlands	Invertivore	1	1	295	3.5	13	Short-distance	38	18.5748	10.0124	8.56239	VU	1685000	57.1009
43	Black-necked grebe	Pagel et al.	2014	Spain (eastern wetlands)	Iberian peninsula	1990/00 - 2001/11	10	No shift				NA	Podiceps nigricollis	Black-necked Grebe	Podicipediformes	Inland wetlands	Invertivore	1	1	295	3.5	13	Short-distance	38	18.5748	10.0124	8.56239	VU	1685000	57.1009
44	Black-tailed godwit	Böhning-Gaese & Bauer	1996	Central Europe (Lake Constance)	Central Europe	1980 - 1990	10	Contraction	-0.29	-0.4	-0.25	NA	Limosa limosa	Black-tailed godwit	Charadriiformes	Agriculture & Grasslands	Invertivore	2	1	311	4	24	Long-distance	55	16.6221	3.95109	12.671	NT	1662500	66.2597
45	Black-tailed godwit	Kolecek & Reif	2011	Czech Republic	Central Europe	1985/89 - 2001/03	15	Contraction	-0.98			NA	Limosa limosa	Black-tailed godwit	Charadriiformes	Agriculture & Grasslands	Invertivore	2	1	311	4	24	Long-distance	55	16.6221	3.95109	12.671	NT	1662500	66.2597
46	Black-winged stilt	Reif et al.	2010	Czech Republic	Central Europe	1985/89 - 2001/16	15	Expansion	0.285714	9.28	33.3333	NA	Himantopus himantopus	Black-winged stilt	Charadriiformes	Inland wetlands	Invertivore	1	1	190	4	10	Long-distance	55	19.9815	12.4271	7.55442	LC	995000	51.6076
47	Black-winged Stilt	Pagel et al.	2014	Spain (eastern wetlands)	Iberian peninsula	1990/00 - 2001/11	10	No shift				NA	Himantopus himantopus	Black-winged Stilt	Charadriiformes	Inland wetlands	Invertivore	1	1	190	4	10	Long-distance	55	19.9815	12.4271	7.55442	LC	995000	51.6076
48	Bluethroat	Brommer et al.	2012	Finland	Fennoscandia	1974/79 - 1986/89 - 2006/10	32	Expansion	0.0523139	81.25	5.3719	NA	Luscinia svecica	Bluethroat	Passeriformes	Habitat generalist	Invertivore	6	1	18.25	5.5	11	Long-distance	12	16.2057	2.17353	14.0322	LC	2165000	69.8539
49	Blyth's reed warbler	Brommer et al.	2012	Finland	Fennoscandia	1974/79 - 1986/89 - 2006/10	32	Expansion	1.10881	3343.75	248.837	NA	Acrocephalus dumetorum	Blyth's reed warbler	Passeriformes	Boreal & Temperate Forest	Invertivore	4	1	12	4.5	8	Long-distance	47	13.9685	5.84723	8.12131	LC	635000	65.1724
50	Bohemian waxwing	Brommer et al.	2012	Finland	Fennoscandia	1974/79 - 1986/89 - 2006/10	32	Expansion	1.26736	4021.88	345.968	NA	Bombycilla garrulus	Bohemian waxwing	Passeriformes	Boreal & Temperate Forest	Invertivore	1	1	62.4	5.5	13	Short-distance	10	9.27135	2.98788	6.28347	LC	497500	69.8247
51	Booted Eagle	Gil-Tena et al.	2009	Spain (Catalonia)	Iberian peninsula	1975/83 - 1999/2002	21	Expansion			1638	NA	Hieraaetus pennatus	Booted Eagle	Accipitriformes	Boreal & Temperate Forest	Carnivore	1	1	842	2	NA	Long-distance	NA	19.9532	10.03	9.92321	LC	1135000	52.4202
52	Boreal owl	Kolecek & Reif	2011	Czech Republic	Central Europe	1985/89 - 2001/03	15	Expansion	0.42			NA	Aegolius funereus	Boreal owl	Strigiformes	Boreal & Temperate Forest	Carnivore	1	1	135	5	15	Mixed	15	14.8086	3.14813	11.6605	LC	2280000	68.3207
53	Boreal owl	Brommer et al.	2012	Finland	Fennoscandia	1974/79 - 1986/89 - 2006/10	32	Expansion	0.364491	1937.5	44.5723	NA	Aegolius funereus	Boreal owl	Strigiformes	Boreal & Temperate Forest	Carnivore	1	1	135	5	15	Mixed	15	14.8086	3.14813	11.6605	LC	2280000	68.3207
54	Brambling	Brommer et al.	2012	Finland	Fennoscandia	1974/79 - 1986/89 - 2006/10	32	Contraction	-0.11607	-865.625	-10.9703	NA	Fringilla montifringilla	Brambling	Passeriformes	Boreal & Temperate Forest	Herbivore	1	3	22.9	6	15	Short-distance	11	12.4833	2.29656	10.1867	LC	1520000	70.0432
55	Broad-billed sandpiper	Brommer et al.	2012	Finland	Fennoscandia	1974/79 - 1986/89 - 2006/10	32	Expansion	0.266925	215.625	30.8036	NA	Calidris falcinellus	Broad-billed sandpiper	Charadriiformes	Tundra-Mire-Moor	Herbi-invertivore (invertivore)	2	2	37	4	7	Mixed	NA	7.67843	2.78254	4.89589	VU	390000	69.5634
56	Canada goose	Böhning-Gaese & Bauer	1996	Central Europe (Lake Constance)	Central Europe	1980 - 1990	10	Expansion	2	1.2	n.a.	NA	Branta canadensis	Canada goose	Anseriformes	Habitat generalist	Herbivore	6	1	4635	5.5	27	Mixed	NA	13.3747	4.57093	8.8038	LC	972500	66.1656
57	Carrion crow	Böhning-Gaese & Bauer	1996	Central Europe (Lake Constance)	Central Europe	1980 - 1990	10	No shift	0	0	0	NA	Corvus corone	Carrion crow	Passeriformes	Habitat generalist	Omnivore	6	4	526.85	4.5	19	Sedentary	10	19.4361	3.62668	15.8094	LC	7010000	68.1979
58	Carrion crow	Kolecek & Reif	2011	Czech Republic	Central Europe	1985/89 - 2001/03	15	Expansion	0.01			NA	Corvus corone	Carrion crow	Passeriformes	Habitat generalist	Omnivore	6	4	526.85	4.5	19	Sedentary	10	19.4361	3.62668	15.8094	LC	7010000	68.1979
59	Carrion crow	Gil-Tena et al.	2009	Spain (Catalonia)	Iberian peninsula	1975/83 - 1999/2002	21	No shift				NA	Corvus corone	Carrion crow	Passeriformes	Habitat generalist	Omnivore	6	4	526.85	4.5	19	Sedentary	10	19.4361	3.62668	15.8094	LC	7010000	68.1979
60	Caspian gull	Reif et al.	2010	Czech Republic	Central Europe	1985/89 - 2001/20	15	Expansion	0.285714	9.28	33.3333	NA	Larus cachinnans	Caspian gull	Charadriiformes	Marine & Coastal	Omnicarnivore	2	4	1100	2.5	31.9	Short-distance	28	NA	NA	NA	LC	NA	NA
61	Cattle egret	Pagel et al.	2014	Spain (eastern wetlands)	Iberian peninsula	1990/00 - 2001/11	10	No shift				NA	Bubulcus ibis	Cattle Egret	Pelecaniformes	Inland wetlands	Invertivore	3	1	366	4.5	18	Sedentary	69	20.3529	14.6705	5.68242	LC	150000	46.5628
62	Cirl bunting	Fuller et al. + Stanbury et al.	1995 + 2010	Britain	Northwestern Europe	1970 - 2009	40	Contraction	-0.239482	-92.5	-0.213873	NA	Emberiza cirlus	Cirl bunting	Passeriformes	Wood & Shrubland	Herbi-invertivore	2	2	23.75	3.5	6	Sedentary	9	20.0385	7.94164	12.0969	LC	2205000	49.4432
63	Cirl bunting	Böhning-Gaese & Bauer	1996	Central Europe (Lake Constance)	Central Europe	1980 - 1990	10	Contraction	-0.67	-1.6	-0.5	NA	Emberiza cirlus	Cirl bunting	Passeriformes	Wood & Shrubland	Herbi-invertivore	2	2	23.75	3.5	6	Sedentary	9	20.0385	7.94164	12.0969	LC	2205000	49.4432
64	Coal tit	Fuller et al.	2005	Britain	Northwestern Europe	1970 - 1990	20	Contraction	-0.0327172	-385	-3.2	NA	Periparus ater	Coal tit	Passeriformes	Boreal & Temperate Forest	Invertivore	1	1	9.8	8.5	10	Sedentary	12	18.9374	4.70892	14.2285	LC	5005000	65.1585
65	Coal tit	Böhning-Gaese & Bauer	1996	Central Europe (Lake Constance)	Central Europe	1980 - 1990	10	Expansion	0.09	8.4	0.0901288	NA	Periparus ater	Coal tit	Passeriformes	Boreal & Temperate Forest	Invertivore	1	1	9.8	8.5	10	Sedentary	12	18.9374	4.70892	14.2285	LC	5005000	65.1585
66	Coal tit	Kolecek & Reif	2011	Czech Republic	Central Europe	1985/89 - 2001/03	15	Expansion	0.08			NA	Periparus ater	Coal tit	Passeriformes	Boreal & Temperate Forest	Invertivore	1	1	9.8	8.5	10	Sedentary	12	18.9374	4.70892	14.2285	LC	5005000	65.1585
67	Coal tit	Brommer et al.	2012	Finland	Fennoscandia	1974/79 - 1986/89 - 2006/10	32	Expansion	0.790618	2896.88	130.748	NA	Periparus ater	Coal tit	Passeriformes	Boreal & Temperate Forest	Invertivore	1	1	9.8	8.5	10	Sedentary	12	18.9374	4.70892	14.2285	LC	5005000	65.1585
68	Coal tit	Gil-Tena et al.	2009	Spain (Catalonia)	Iberian peninsula	1975/83 - 1999/2002	21	Expansion			7	NA	Periparus ater	Coal tit	Passeriformes	Boreal & Temperate Forest	Invertivore	1	1	9.8	8.5	10	Sedentary	12	18.9374	4.70892	14.2285	LC	5005000	65.1585
69	Collared flycatcher	Reif et al.	2010	Czech Republic	Central Europe	1985/89 - 2001/15	15	Expansion	0.156788	380.48	17.0124	NA	Ficedula albicollis	Collared flycatcher	Passeriformes	Boreal & Temperate Forest	Invertivore	1	1	13.95	6	10	Long-distance	NA	16.6427	8.64477	7.99795	LC	1105000	55.1878
70	Collared pratincole	Pagel et al.	2014	Spain (eastern wetlands)	Iberian peninsula	1990/00 - 2001/11	10	No shift				NA	Glareola pratincola	Collared pratincole	Charadriiformes	Open dry	Invertivore	2	1	79	3	NA	Long-distance	55	20.1634	14.4276	5.73585	LC	387500	47.305
71	Common blackbird	Fuller et al.	2005	Britain	Northwestern Europe	1970 - 1990	20	Contraction	-0.0215373	-290	-2.1	NA	Turdus merula	Common blackbird	Passeriformes	Wood & Shrubland	Invertivore	3	1	97	4	22	Mixed	8	19.4789	4.49312	14.9858	LC	6692500	66.4621
72	Common blackbird	Böhning-Gaese & Bauer	1996	Central Europe (Lake Constance)	Central Europe	1980 - 1990	10	No shift	0	0	0	NA	Turdus merula	Common blackbird	Passeriformes	Wood & Shrubland	Invertivore	3	1	97	4	22	Mixed	8	19.4789	4.49312	14.9858	LC	6692500	66.4621
73	Common blackbird	Kolecek & Reif	2011	Czech Republic	Central Europe	1985/89 - 2001/03	15	Expansion	0.01			NA	Turdus merula	Common blackbird	Passeriformes	Wood & Shrubland	Invertivore	3	1	97	4	22	Mixed	8	19.4789	4.49312	14.9858	LC	6692500	66.4621
74	Common blackbird	Brommer et al.	2012	Finland	Fennoscandia	1974/79 - 1986/89 - 2006/10	32	Expansion	0.360118	2471.88	43.92	NA	Turdus merula	Common blackbird	Passeriformes	Wood & Shrubland	Invertivore	3	1	97	4	22	Mixed	8	19.4789	4.49312	14.9858	LC	6692500	66.4621
75	Common buzzard	Böhning-Gaese & Bauer	1996	Central Europe (Lake Constance)	Central Europe	1980 - 1990	10	Expansion	0.06	5.2	0.0585586	NA	Buteo buteo	Common buzzard	Accipitriformes	Boreal & Temperate Forest	Carnivore	3	1	806.5	3	29	Mixed	42	19.3863	5.6351	13.7512	LC	6172500	65.2236
76	Common buzzard	Kolecek & Reif	2011	Czech Republic	Central Europe	1985/89 - 2001/03	15	Expansion	0.02			NA	Buteo buteo	Common buzzard	Accipitriformes	Boreal & Temperate Forest	Carnivore	3	1	806.5	3	29	Mixed	42	19.3863	5.6351	13.7512	LC	6172500	65.2236
77	Common buzzard	Brommer et al.	2012	Finland	Fennoscandia	1974/79 - 1986/89 - 2006/10	32	Expansion	0.0937028	581.25	9.83087	NA	Buteo buteo	Common buzzard	Accipitriformes	Boreal & Temperate Forest	Carnivore	3	1	806.5	3	29	Mixed	42	19.3863	5.6351	13.7512	LC	6172500	65.2236
78	Common buzzard	Taylor et al.	1988	UK	Northwestern Europe	1968/72 - 1983	23	Expansion				NA	Buteo buteo	Common buzzard	Accipitriformes	Boreal & Temperate Forest	Carnivore	3	1	806.5	3	29	Mixed	42	19.3863	5.6351	13.7512	LC	6172500	65.2236
79	Common chaffinch	Fuller et al.	2005	Britain	Northwestern Europe	1970 - 1990	20	Expansion	0.00539499	70	0.5	NA	Fringilla coelebs	Common chaffinch	Passeriformes	Boreal & Temperate Forest	Herbi-invertivore	1	2	22.15	4.5	16	Mixed	11	19.4426	4.05125	15.3914	LC	6925000	67.4156
80	Common chaffinch	Böhning-Gaese & Bauer	1996	Central Europe (Lake Constance)	Central Europe	1980 - 1990	10	Contraction	-0.01	-0.8	-0.00660066	NA	Fringilla coelebs	Common chaffinch	Passeriformes	Boreal & Temperate Forest	Herbi-invertivore	1	2	22.15	4.5	16	Mixed	11	19.4426	4.05125	15.3914	LC	6925000	67.4156
81	Common chaffinch	Kolecek & Reif	2011	Czech Republic	Central Europe	1985/89 - 2001/03	15	Expansion	0.01			NA	Fringilla coelebs	Common chaffinch	Passeriformes	Boreal & Temperate Forest	Herbi-invertivore	1	2	22.15	4.5	16	Mixed	11	19.4426	4.05125	15.3914	LC	6925000	67.4156
82	Common chaffinch	Brommer et al.	2012	Finland	Fennoscandia	1974/79 - 1986/89 - 2006/10	32	Expansion	0.0996072	990.625	10.4828	NA	Fringilla coelebs	Common chaffinch	Passeriformes	Boreal & Temperate Forest	Herbi-invertivore	1	2	22.15	4.5	16	Mixed	11	19.4426	4.05125	15.3914	LC	6925000	67.4156
83	Common chaffinch	Gil-Tena et al.	2009	Spain (Catalonia)	Iberian peninsula	1975/83 - 1999/2002	21	No shift				NA	Fringilla coelebs	Common chaffinch	Passeriformes	Boreal & Temperate Forest	Herbi-invertivore	1	2	22.15	4.5	16	Mixed	11	19.4426	4.05125	15.3914	LC	6925000	67.4156
84	Common chiffchaff	Fuller et al.	2005	Britain	Northwestern Europe	1970 - 1990	20	Expansion	0.0472825	485	4.8	NA	Phylloscopus collybita	Common chiffchaff	Passeriformes	Boreal & Temperate Forest	Invertivore	1	1	7.7	5.5	8	Mixed	21	18.1339	4.3785	13.7554	LC	5992500	67.2138
85	Common chiffchaff	Böhning-Gaese & Bauer	1996	Central Europe (Lake Constance)	Central Europe	1980 - 1990	10	No shift	0	0	0	NA	Phylloscopus collybita	Common chiffchaff	Passeriformes	Boreal & Temperate Forest	Invertivore	1	1	7.7	5.5	8	Mixed	21	18.1339	4.3785	13.7554	LC	5992500	67.2138
86	Common chiffchaff	Kolecek & Reif	2011	Czech Republic	Central Europe	1985/89 - 2001/03	15	Expansion	0.06			NA	Phylloscopus collybita	Common chiffchaff	Passeriformes	Boreal & Temperate Forest	Invertivore	1	1	7.7	5.5	8	Mixed	21	18.1339	4.3785	13.7554	LC	5992500	67.2138
87	Common chiffchaff	Brommer et al.	2012	Finland	Fennoscandia	1974/79 - 1986/89 - 2006/10	32	Expansion	0.183519	1287.5	20.206	NA	Phylloscopus collybita	Common chiffchaff	Passeriformes	Boreal & Temperate Forest	Invertivore	1	1	7.7	5.5	8	Mixed	21	18.1339	4.3785	13.7554	LC	5992500	67.2138
88	Common chiffchaff	Gil-Tena et al.	2009	Spain (Catalonia)	Iberian peninsula	1975/83 - 1999/2002	21	Expansion			60	NA	Phylloscopus collybita	Common chiffchaff	Passeriformes	Boreal & Temperate Forest	Invertivore	1	1	7.7	5.5	8	Mixed	21	18.1339	4.3785	13.7554	LC	5992500	67.2138
89	Common cuckoo	Böhning-Gaese & Bauer	1996	Central Europe (Lake Constance)	Central Europe	1980 - 1990	10	Contraction	-0.06	-6	-0.0543478	NA	Cuculus canorus	Common cuckoo	Cuculiformes	Habitat generalist	Invertivore	5	1	111	9.2	13	Long-distance	22	19.2068	3.81113	15.3957	LC	6800000	67.9091
90	Common cuckoo	Kolecek & Reif	2011	Czech Republic	Central Europe	1985/89 - 2001/03	15	Expansion	0.03			NA	Cuculus canorus	Common cuckoo	Cuculiformes	Habitat generalist	Invertivore	5	1	111	9.2	13	Long-distance	22	19.2068	3.81113	15.3957	LC	6800000	67.9091
91	Common firecrest	Fuller et al.	2005	Britain	Northwestern Europe	1970 - 1990	20	Expansion	1.32773	395	395	NA	Regulus ignicapilla	Common firecrest	Passeriformes	Boreal & Temperate Forest	Invertivore	2	1	5.15	8.8	NA	Mixed	10	18.9501	7.02727	11.9229	LC	2620000	54.258
92	Common firecrest	Böhning-Gaese & Bauer	1996	Central Europe (Lake Constance)	Central Europe	1980 - 1990	10	No shift	0	-0.4	-0.00373134	NA	Regulus ignicapilla	Common firecrest	Passeriformes	Boreal & Temperate Forest	Invertivore	2	1	5.15	8.8	NA	Mixed	10	18.9501	7.02727	11.9229	LC	2620000	54.258
93	Common firecrest	Kolecek & Reif	2011	Czech Republic	Central Europe	1985/89 - 2001/03	15	Expansion	0.38			NA	Regulus ignicapilla	Common firecrest	Passeriformes	Boreal & Temperate Forest	Invertivore	2	1	5.15	8.8	NA	Mixed	10	18.9501	7.02727	11.9229	LC	2620000	54.258
94	Common firecrest	Gil-Tena et al.	2009	Spain (Catalonia)	Iberian peninsula	1975/83 - 1999/2002	21	Expansion			8	NA	Regulus ignicapilla	Common firecrest	Passeriformes	Boreal & Temperate Forest	Invertivore	2	1	5.15	8.8	NA	Mixed	10	18.9501	7.02727	11.9229	LC	2620000	54.258
95	Common goldeneye	Kolecek & Reif	2011	Czech Republic	Central Europe	1985/89 - 2001/03	15	Expansion	0.74			NA	Bucephala clangula	Common goldeneye	Anseriformes	Boreal & Temperate Forest	Invertivore	3	1	840	9.5	17	Short-distance	20	12.962	2.75998	10.2021	LC	1900000	69.2004
96	Common grashopper warbler	Böhning-Gaese & Bauer	1996	Central Europe (Lake Constance)	Central Europe	1980 - 1990	10	Contraction	-0.21	-12.8	-0.188235	NA	Locustella naevia	Common grashopper warbler	Passeriformes	Wood & Shrubland	Invertivore	3	1	12.9	5.5	6	Long-distance	40	15.7511	6.99566	8.75543	LC	3180000	63.7189
97	Common grashopper warbler	Kolecek & Reif	2011	Czech Republic	Central Europe	1985/89 - 2001/03	15	Expansion	0.24			NA	Locustella naeva	Common grashopper warbler	Passeriformes	Wood & Shrubland	Invertivore	3	1	12.9	5.5	6	Long-distance	40	15.7511	6.99566	8.75543	LC	3180000	63.7189
98	Common grashopper warbler	Brommer et al.	2012	Finland	Fennoscandia	1974/79 - 1986/89 - 2006/10	32	Expansion	0.736223	1565.62	116.512	NA	Locustella naevia	Common grashopper warbler	Passeriformes	Wood & Shrubland	Invertivore	3	1	12.9	5.5	6	Long-distance	40	15.7511	6.99566	8.75543	LC	3180000	63.7189
99	Common grashopper warbler	Gregory et al.	2002	UK	Northwestern Europe	1970 - 1990	20	Contraction	-0.45275	-3725	-37	NA	Locustella naevia	Common grashopper warbler	Passeriformes	Wood & Shrubland	Invertivore	3	1	12.9	5.5	6	Long-distance	40	15.7511	6.99566	8.75543	LC	3180000	63.7189
100	Common greenshank	Brommer et al.	2012	Finland	Fennoscandia	1974/79 - 1986/89 - 2006/10	32	Expansion	0.385185	2437.5	47.7064	NA	Tringa nebularia	Common greenshank	Charadriiformes	Inland wetlands	Omnicarnivore	3	2	187	4	24	Long-distance	55	11.3225	2.31706	9.0054	LC	1172500	69.8199
101	Common gull	Böhning-Gaese & Bauer	1996	Central Europe (Lake Constance)	Central Europe	1980 - 1990	10	No shift	0	0	0	NA	Larus canus	Common gull	Charadriiformes	Marine & Coastal	Invertivore	2	2	394.5	3	34	Short-distance	21	13.5778	2.27824	11.2995	LC	2545000	69.6517
102	Common gull	Kolecek & Reif	2011	Czech Republic	Central Europe	1985/89 - 2001/03	15	No shift	0			NA	Larus canus	Common gull	Charadriiformes	Marine & Coastal	Invertivore	2	2	394.5	3	34	Short-distance	21	13.5778	2.27824	11.2995	LC	2545000	69.6517
103	Common gull	Brommer et al.	2012	Finland	Fennoscandia	1974/79 - 1986/89 - 2006/10	32	Expansion	0.410151	3434.38	51.5962	NA	Larus canus	Common gull	Charadriiformes	Marine & Coastal	Invertivore	2	2	394.5	3	34	Short-distance	21	13.5778	2.27824	11.2995	LC	2545000	69.6517
104	Common house martin	Böhning-Gaese & Bauer	1996	Central Europe (Lake Constance)	Central Europe	1980 - 1990	10	Expansion	0.01	1.2	0.0120482	NA	Delichon urbicum	Common house martin	Passeriformes	Rocky areas	Invertivore	1	1	19.5	4	15	Long-distance	NA	19.589	3.90158	15.6874	LC	6827500	67.5385
105	Common house martin	Kolecek & Reif	2011	Czech Republic	Central Europe	1985/89 - 2001/03	15	Expansion	0.02			NA	Delichon urbicum	Common house martin	Passeriformes	Rocky areas	Invertivore	1	1	19.5	4	15	Long-distance	NA	19.589	3.90158	15.6874	LC	6827500	67.5385
106	Common kestrel	Fuller et al.	1995	Britain	Northwestern Europe	1970 - 1990	20	Contraction	-0.0418311	-530	-4.1	NA	Falco tinnunculus	Common kestrel	Falconiformes	Wood & Shrubland	Carnivore	3	1	234	4.5	20	Long-distance	43	19.6824	4.0113	15.6711	LC	6877500	67.2681
107	Common kestrel	Böhning-Gaese & Bauer	1996	Central Europe (Lake Constance)	Central Europe	1980 - 1990	10	No shift	0	-0.4	-0.0044843	NA	Falco tinnunculus	Common kestrel	Falconiformes	Wood & Shrubland	Carnivore	3	1	234	4.5	20	Long-distance	43	19.6824	4.0113	15.6711	LC	6877500	67.2681
108	Common kestrel	Kolecek & Reif	2011	Czech Republic	Central Europe	1985/89 - 2001/03	15	Expansion	0.04			NA	Falco tinnunculus	Common kestrel	Falconiformes	Wood & Shrubland	Carnivore	3	1	234	4.5	20	Long-distance	43	19.6824	4.0113	15.6711	LC	6877500	67.2681
109	Common kestrel	Brommer et al.	2012	Finland	Fennoscandia	1974/79 - 1986/89 - 2006/10	32	Expansion	0.574096	3746.88	80.5238	NA	Falco tinnunculus	Common kestrel	Falconiformes	Wood & Shrubland	Carnivore	3	1	234	4.5	20	Long-distance	43	19.6824	4.0113	15.6711	LC	6877500	67.2681
110	Common kingfisher	Böhning-Gaese & Bauer	1996	Central Europe (Lake Constance)	Central Europe	1980 - 1990	10	Expansion	0.83	4	1.42857	NA	Alcedo atthis	Common kingfisher	Coraciiformes	Inland wetlands	Piscivore	1	1	43.5	6.5	21	Mixed	22	19.2586	8.68713	10.5715	LC	4697500	58.2506
111	Common linnet	Fuller et al.	1995	Britain	Northwestern Europe	1970 - 1990	20	Contraction	-0.0469322	-545	-4.6	NA	Linaria cannabina	Common linnet	Passeriformes	Wood & Shrubland	Herbivore	4	1	19.25	4.5	9	Mixed	11	19.7103	6.93367	12.7766	LC	5995000	62.5986
112	Common linnet	Böhning-Gaese & Bauer	1996	Central Europe (Lake Constance)	Central Europe	1980 - 1990	10	Contraction	-0.24	-14.8	-0.215116	NA	Linaria cannabina	Common linnet	Passeriformes	Wood & Shrubland	Herbivore	4	1	19.25	4.5	9	Mixed	11	19.7103	6.93367	12.7766	LC	5995000	62.5986
113	Common linnet	Kolecek & Reif	2011	Czech Republic	Central Europe	1985/89 - 2001/03	15	Expansion	0.05			NA	Linaria cannabina	Common linnet	Passeriformes	Wood & Shrubland	Herbivore	4	1	19.25	4.5	9	Mixed	11	19.7103	6.93367	12.7766	LC	5995000	62.5986
114	Common linnet	Brommer et al.	2012	Finland	Fennoscandia	1974/79 - 1986/89 - 2006/10	32	Contraction	-0.0155642	-37.5	-1.5444	NA	Linaria cannabina	Common linnet	Passeriformes	Wood & Shrubland	Herbivore	4	1	19.25	4.5	9	Mixed	11	19.7103	6.93367	12.7766	LC	5995000	62.5986
115	Common moorhen	Böhning-Gaese & Bauer	1996	Central Europe (Lake Constance)	Central Europe	1980 - 1990	10	Contraction	-0.54	-19.2	-0.424779	NA	Gallinula chloropus	Common moorhen	Gruiformes	Inland wetlands	Omnivore	2	2	348.5	7	19	Mixed	5	19.4141	7.81079	11.6033	LC	5302500	60.6084
116	Common moorhen	Kolecek & Reif	2011	Czech Republic	Central Europe	1985/89 - 2001/03	15	Contraction	-0.02			NA	Gallinula chloropus	Common moorhen	Gruiformes	Inland wetlands	Omnivore	2	2	348.5	7	19	Mixed	5	19.4141	7.81079	11.6033	LC	5302500	60.6084
117	Common moorhen	Brommer et al.	2012	Finland	Fennoscandia	1974/79 - 1986/89 - 2006/10	32	Expansion	0.283333	106.25	33.0097	NA	Gallinula chloropus	Common moorhen	Gruiformes	Inland wetlands	Omnivore	2	2	348.5	7	19	Mixed	5	19.4141	7.81079	11.6033	LC	5302500	60.6084
118	Common nightingale	Böhning-Gaese & Bauer	1996	Central Europe (Lake Constance)	Central Europe	1980 - 1990	10	Expansion	0.07	2	0.0757576	NA	Luscinia megarhynchos	Common nightingale	Passeriformes	Wood & Shrubland	Invertivore	2	1	20.15	4.5	11	Long-distance	12	19.9775	8.98273	10.9948	LC	3505000	53.4093
119	Common nightingale	Kolecek & Reif	2011	Czech Republic	Central Europe	1985/89 - 2001/03	15	Expansion	0.28			NA	Luscinia megarhynchos	Common nightingale	Passeriformes	Wood & Shrubland	Invertivore	2	1	20.15	4.5	11	Long-distance	12	19.9775	8.98273	10.9948	LC	3505000	53.4093
120	Common nightingale	Gregory et al.	2002	UK	Northwestern Europe	1968/72 -1999	29	Contraction	-0.589666	-1003.45	-45	NA	Luscinia megarhynchos	Common Nightingale	Passeriformes	Wood & Shrubland	Invertivore	2	1	20.15	4.5	11	Long-distance	12	19.9775	8.98273	10.9948	LC	3505000	53.4093
121	Common pheasant	Böhning-Gaese & Bauer	1996	Central Europe (Lake Constance)	Central Europe	1980 - 1990	10	Contraction	-0.81	-6	-0.576923	NA	Phasianus colchicus	Common pheasant	Galliformes	Agriculture & Grasslands	Omnivore	3	3	1134	11.5	8	Sedentary	5	18.3385	7.26652	11.072	LC	3897500	62.7356
122	Common pheasant	Brommer	2004	Finland	Fennoscandia	1974/79 - 1986/89	12	Expansion			25.8925	NA	Phasianus colchicus	Common pheasant	Galliformes	Agriculture & Grasslands	Omnivore	3	3	1134	11.5	8	Sedentary	5	18.3385	7.26652	11.072	LC	3897500	62.7356
123	Common pochard	Böhning-Gaese & Bauer	1996	Central Europe (Lake Constance)	Central Europe	1980 - 1990	10	Expansion	0.73	3.2	1.14286	NA	Aythya ferina	Common pochard	Anseriformes	Inland wetlands	Omnivore	1	2	993.5	9	23	Short-distance	20	18.3195	7.1002	11.2193	VU	3177500	64.3148
124	Common pochard	Kolecek & Reif	2011	Czech Republic	Central Europe	1985/89 - 2001/03	15	Contraction	-0.1			NA	Aythya ferina	Common pochard	Anseriformes	Inland wetlands	Omnivore	1	2	993.5	9	23	Short-distance	20	18.3195	7.1002	11.2193	VU	3177500	64.3148
125	Common pochard	Brommer et al.	2012	Finland	Fennoscandia	1974/79 - 1986/89 - 2006/10	32	Contraction	-0.0984127	-193.75	-9.37973	NA	Aythya ferina	Common pochard	Anseriformes	Inland wetlands	Omnivore	1	2	993.5	9	23	Short-distance	20	18.3195	7.1002	11.2193	VU	3177500	64.3148
126	Common pochard	Pagel et al.	2014	Spain (eastern wetlands)	Iberian peninsula	1990/00 - 2001/11	10	Expansion				NA	Aythya ferina	Common pochard	Anseriformes	Inland wetlands	Omnivore	1	2	993.5	9	23	Short-distance	20	18.3195	7.1002	11.2193	VU	3177500	64.3148
127	Common quail	Fuller et al.	1995	Britain	Northwestern Europe	1970 - 1990	20	Expansion	0.66005	1995	98.5	NA	Coturnix coturnix	Common quail	Galliformes	Agriculture & Grasslands	Omnivore	1	2	104.6	10.5	15	Long-distance	5	19.3748	7.23459	12.1402	NT	4837500	60.533
128	Common quail	Böhning-Gaese & Bauer	1996	Central Europe (Lake Constance)	Central Europe	1980 - 1990	10	Contraction	-0.34	-3.6	-0.290323	NA	Coturnix coturnix	Common quail	Galliformes	Agriculture & Grasslands	Omnivore	1	2	104.6	10.5	15	Long-distance	5	19.3748	7.23459	12.1402	NT	4837500	60.533
129	Common raven	Böhning-Gaese & Bauer	1996	Central Europe (Lake Constance)	Central Europe	1980 - 1990	10	Contraction	-0.11	-0.4	-0.1	NA	Corvus corax	Common raven	Passeriformes	Habitat generalist	Omnivore	6	5	1217.5	5	23	Sedentary	40	19.6815	3.11516	16.5663	LC	5892500	68.5007
130	Common raven	Kolecek & Reif	2011	Czech Republic	Central Europe	1985/89 - 2001/03	15	Expansion	0.76			NA	Corvus corax	Common raven	Passeriformes	Habitat generalist	Omnivore	6	5	1217.5	5	23	Sedentary	40	19.6815	3.11516	16.5663	LC	5892500	68.5007
131	Common raven	Gil-Tena et al.	2009	Spain (Catalonia)	Iberian peninsula	1975/83 - 1999/2002	21	No shift				NA	Corvus corax	Common raven	Passeriformes	Habitat generalist	Omnivore	6	5	1217.5	5	23	Sedentary	40	19.6815	3.11516	16.5663	LC	5892500	68.5007
132	Common redpoll	Böhning-Gaese & Bauer	1996	Central Europe (Lake Constance)	Central Europe	1980 - 1990	10	Expansion	1.38	3.6	4.5	NA	Acanthis flammea	Common redpoll	Passeriformes	Boreal & Temperate Forest	Herbivore	4	2	13.65	5	12	Short-distance	23	13.4492	2.28348	11.1657	LC	2207500	69.7476
133	Common redpoll	Kolecek & Reif	2011	Czech Republic	Central Europe	1985/89 - 2001/03	15	Expansion	0.06			NA	Acanthis flammea	Common redpoll	Passeriformes	Boreal & Temperate Forest	Herbivore	4	2	13.65	5	12	Short-distance	23	13.4492	2.28348	11.1657	LC	2207500	69.7476
134	Common redpoll	Brommer et al.	2012	Finland	Fennoscandia	1974/79 - 1986/89 - 2006/10	32	Expansion	0.0677452	418.75	7.01204	NA	Acanthis flammea	Common redpoll	Passeriformes	Boreal & Temperate Forest	Herbivore	4	2	13.65	5	12	Short-distance	23	13.4492	2.28348	11.1657	LC	2207500	69.7476
135	Common redshank	Kolecek & Reif	2011	Czech Republic	Central Europe	1985/89 - 2001/03	15	Contraction	-0.02			NA	Tringa totanus	Common redshank	Charadriiformes	Inland wetlands	Invertivore	2	1	121	4	27	Mixed	55	18.3236	2.84815	15.4754	VU	3675000	69.1147
136	Common redshank	Pagel et al.	2014	Spain (eastern wetlands)	Iberian peninsula	1990/00 - 2001/11	10	No shift				NA	Tringa totanus	Common redshank	Charadriiformes	Inland wetlands	Invertivore	2	1	121	4	27	Mixed	55	18.3236	2.84815	15.4754	VU	3675000	69.1147
137	Common redstart	Fuller et al.	2005	Britain	Northwestern Europe	1970 - 1990	20	Contraction	-0.223561	-1670	-20.1	NA	Phoenicurus phoenicurus	Common redstart	Passeriformes	Wood & Shrubland	Invertivore	2	1	15.7	6	10	Long-distance	12	17.8086	3.55723	14.2513	LC	5307500	68.1904
138	Common redstart	Böhning-Gaese & Bauer	1996	Central Europe (Lake Constance)	Central Europe	1980 - 1990	10	Expansion	0.01	0.8	0.00675676	NA	Phoenicurus phoenicurus	Common redstart	Passeriformes	Wood & Shrubland	Invertivore	2	1	15.7	6	10	Long-distance	12	17.8086	3.55723	14.2513	LC	5307500	68.1904
139	Common redstart	Kolecek & Reif	2011	Czech Republic	Central Europe	1985/89 - 2001/03	15	Expansion	0.06			NA	Phoenicurus phoenicurus	Common redstart	Passeriformes	Wood & Shrubland	Invertivore	2	1	15.7	6	10	Long-distance	12	17.8086	3.55723	14.2513	LC	5307500	68.1904
140	Common reed bunting	Fuller et al.	1995	Britain	Northwestern Europe	1970 - 1990	20	Contraction	-0.124303	-1450	-11.7	NA	Emberiza schoeniclus	Common reed bunting	Passeriformes	Inland wetlands	Herbi-invertivore	2	2	18.8	4.5	12	Mixed	9	17.6837	3.36713	14.3166	LC	5247500	68.5939
141	Common reed bunting	Böhning-Gaese & Bauer	1996	Central Europe (Lake Constance)	Central Europe	1980 - 1990	10	Contraction	-0.11	-6	-0.101351	NA	Emberiza schoeniclus	Common reed bunting	Passeriformes	Inland wetlands	Herbi-invertivore	2	2	18.8	4.5	12	Mixed	9	17.6837	3.36713	14.3166	LC	5247500	68.5939
142	Common reed bunting	Kolecek & Reif	2011	Czech Republic	Central Europe	1985/89 - 2001/03	15	Expansion	0.07			NA	Emberiza schoenicius	Common reed bunting	Passeriformes	Inland wetlands	Herbi-invertivore	2	2	18.8	4.5	12	Mixed	9	17.6837	3.36713	14.3166	LC	5247500	68.5939
143	Common rosefinch	Kolecek & Reif	2011	Czech Republic	Central Europe	1985/89 - 2001/03	15	Expansion	0.31			NA	Carpodacus erythrinus	Common rosefinch	Passeriformes	Boreal & Temperate Forest	Herbivore	2	2	23.4	5	9	Long-distance	11	15.2693	4.86817	10.4011	LC	2352500	66.4311
144	Common rosefinch	Brommer et al.	2012	Finland	Fennoscandia	1974/79 - 1986/89 - 2006/10	32	Expansion	0.233074	1640.62	26.3819	NA	Carpodacus erythrinus	Common rosefinch	Passeriformes	Boreal & Temperate Forest	Herbivore	2	2	23.4	5	9	Long-distance	11	15.2693	4.86817	10.4011	LC	2352500	66.4311
145	Common sandpiper	Dougall et al.	2010	Britain	Northwestern Europe	1970 - 1990	20	Contraction			-14	NA	Actitis hypoleucos	Common sandpiper	Charadriiformes	Inland wetlands	Invertivore	1	1	48	4	15	Long-distance	55	18.6326	3.37669	15.2559	LC	4762500	68.5816
146	Common sandpiper	Böhning-Gaese & Bauer	1996	Central Europe (Lake Constance)	Central Europe	1980 - 1990	10	No shift	0	0	0	NA	Actitis hypoleucos	Common sandpiper	Charadriiformes	Inland wetlands	Invertivore	1	1	48	4	15	Long-distance	55	18.6326	3.37669	15.2559	LC	4762500	68.5816
147	Common sandpiper	Kolecek & Reif	2011	Czech Republic	Central Europe	1985/89 - 2001/03	15	Contraction	-0.1			NA	Actitis hypoleucos	Common sandpiper	Charadriiformes	Inland wetlands	Invertivore	1	1	48	4	15	Long-distance	55	18.6326	3.37669	15.2559	LC	4762500	68.5816
148	Common scoter	Brommer et al.	2012	Finland	Fennoscandia	1974/79 - 1986/89 - 2006/10	32	Expansion	0.790698	584.375	130.769	NA	Melanitta nigra	Common scoter	Anseriformes	Inland wetlands	Invertivore	2	1	1306.5	7	16	Short-distance	20	10.0994	0.222667	9.87673	LC	955000	70.9467
149	Common scoter	Gregory et al.	2002	UK	Northwestern Europe	1968/72 - 1995	25	Contraction	-0.704225	-100	-52	NA	Melanitta nigra	Common Scoter	Anseriformes	Inland wetlands	Invertivore	2	1	1306.5	7	16	Short-distance	20	10.0994	0.222667	9.87673	LC	955000	70.9467
150	Common shelduck	Pagel et al.	2014	Spain (eastern wetlands)	Iberian peninsula	1990/00 - 2001/11	10	Expansion				NA	Tadorna tadorna	Common Shelduck	Anseriformes	Marine & Coastal	Invertivore	2	1	1106	9	25	Short-distance	20	18.7973	6.37046	12.4268	LC	1360000	66.3642
151	Common snipe	Donald & Greenwood	2001	Britain	Northwestern Europe	1970 - 1990	20	Contraction			-19.1	NA	Gallinago gallinago	Common snipe	Charadriiformes	Inland wetlands	Invertivore	3	1	120	4	16	Mixed	55	15.43	2.74977	12.6802	VU	4277500	69.0015
152	Common snipe	Böhning-Gaese & Bauer	1996	Central Europe (Lake Constance)	Central Europe	1980 - 1990	10	Contraction	-0.35	-4.8	-0.3	NA	Gallinago gallinago	Common snipe	Charadriiformes	Inland wetlands	Invertivore	3	1	120	4	16	Mixed	55	15.43	2.74977	12.6802	VU	4277500	69.0015
153	Common snipe	Kolecek & Reif	2011	Czech Republic	Central Europe	1985/89 - 2001/03	15	Contraction	-0.36			NA	Gallinago gallinago	Common snipe	Charadriiformes	Inland wetlands	Invertivore	3	1	120	4	16	Mixed	55	15.43	2.74977	12.6802	VU	4277500	69.0015
154	Common snipe	Henderson et al.	2002	Northern Ireland	Northwestern Europe	1987 - 1999	12	No shift				NA	Gallinago gallinago	Common snipe	Charadriiformes	Inland wetlands	Invertivore	3	1	120	4	16	Mixed	55	15.43	2.74977	12.6802	VU	4277500	69.0015
155	Common starling	Fuller et al.	1995	Britain	Northwestern Europe	1970 - 1990	20	Contraction	-0.036773	-490	-3.6	NA	Sturnus vulgaris	Common starling	Passeriformes	Wood & Shrubland	Invertivore	3	1	80.55	5	23	Mixed	10	17.7568	4.16352	13.5933	LC	6015000	67.5777
156	Common starling	Böhning-Gaese & Bauer	1996	Central Europe (Lake Constance)	Central Europe	1980 - 1990	10	No shift	0	-0.4	-0.00330033	NA	Sturnus vulgaris	Common starling	Passeriformes	Wood & Shrubland	Invertivore	3	1	80.55	5	23	Mixed	10	17.7568	4.16352	13.5933	LC	6015000	67.5777
157	Common starling	Kolecek & Reif	2011	Czech Republic	Central Europe	1985/89 - 2001/03	15	Expansion	0.01			NA	Sturnus vulgaris	Common starling	Passeriformes	Wood & Shrubland	Invertivore	3	1	80.55	5	23	Mixed	10	17.7568	4.16352	13.5933	LC	6015000	67.5777
158	Common starling	Brommer et al.	2012	Finland	Fennoscandia	1974/79 - 1986/89 - 2006/10	32	Contraction	-0.272859	-1762.5	-24.0102	NA	Sturnus vulgaris	Common starling	Passeriformes	Wood & Shrubland	Invertivore	3	1	80.55	5	23	Mixed	10	17.7568	4.16352	13.5933	LC	6015000	67.5777
159	Common starling	Ferrer et al.	1991	Iberian Peninsula (Portugal & Spain)	Iberian peninsula	1974 - 1987	13	Expansion				Multidirectional	Sturnus vulgaris	Common Starling	Passeriformes	Wood & Shrubland	Invertivore	3	1	80.55	5	23	Mixed	10	17.7568	4.16352	13.5933	LC	6015000	67.5777
160	Common swift	Böhning-Gaese & Bauer	1996	Central Europe (Lake Constance)	Central Europe	1980 - 1990	10	Contraction	-0.01	-0.8	-0.00952381	NA	Apus apus	Common swift	Caprimulgiformes	Habitat generalist	Invertivore	5	1	40	2.5	21	Long-distance	37	19.6017	4.39136	15.2104	NT	6392500	66.6059
161	Common swift	Kolecek & Reif	2011	Czech Republic	Central Europe	1985/89 - 2001/03	15	Expansion	0.02			NA	Apus apus	Common swift	Caprimulgiformes	Habitat generalist	Invertivore	5	1	40	2.5	21	Long-distance	37	19.6017	4.39136	15.2104	NT	6392500	66.6059
162	Common swift	Brommer et al.	2012	Finland	Fennoscandia	1974/79 - 1986/89 - 2006/10	32	Expansion	0.15548	1281.25	16.8586	NA	Apus apus	Common swift	Caprimulgiformes	Habitat generalist	Invertivore	5	1	40	2.5	21	Long-distance	37	19.6017	4.39136	15.2104	NT	6392500	66.6059
163	Common tern	Böhning-Gaese & Bauer	1996	Central Europe (Lake Constance)	Central Europe	1980 - 1990	10	Expansion	0.4	1.2	0.5	NA	Sterna hirundo	Common tern	Charadriiformes	Fresh & Salt water	Piscivore	2	1	128.7	2.5	33	Long-distance	21	18.2579	4.24257	14.0153	LC	3797500	68.3386
164	Common tern	Kolecek & Reif	2011	Czech Republic	Central Europe	1985/89 - 2001/03	15	Expansion	0.27			NA	Sterna hirundo	Common tern	Charadriiformes	Fresh & Salt water	Piscivore	2	1	128.7	2.5	33	Long-distance	21	18.2579	4.24257	14.0153	LC	3797500	68.3386
165	Common tern	Brommer et al.	2012	Finland	Fennoscandia	1974/79 - 1986/89 - 2006/10	32	Expansion	0.291358	2028.12	34.104	NA	Sterna hirundo	Common tern	Charadriiformes	Fresh & Salt water	Piscivore	2	1	128.7	2.5	33	Long-distance	21	18.2579	4.24257	14.0153	LC	3797500	68.3386
166	Common tern	Pagel et al.	2014	Spain (eastern wetlands)	Iberian peninsula	1990/00 - 2001/11	10	Expansion				NA	Sterna hirundo	Common tern	Charadriiformes	Fresh & Salt water	Piscivore	2	1	128.7	2.5	33	Long-distance	21	18.2579	4.24257	14.0153	LC	3797500	68.3386
167	Common whitethroat	Fuller et al.	1995	Britain	Northwestern Europe	1970 - 1990	20	Contraction	-0.0689046	-780	-6.7	NA	Sylvia communis	Common whitethroat	Passeriformes	Wood & Shrubland	Invertivore	2	1	14.75	4.5	9	Long-distance	14	19.0846	5.8406	13.244	LC	6112500	64.5581
168	Common whitethroat	Böhning-Gaese & Bauer	1996	Central Europe (Lake Constance)	Central Europe	1980 - 1990	10	Contraction	-0.31	-19.2	-0.271186	NA	Sylvia communis	Common whitethroat	Passeriformes	Wood & Shrubland	Invertivore	2	1	14.75	4.5	9	Long-distance	14	19.0846	5.8406	13.244	LC	6112500	64.5581
169	Common whitethroat	Kolecek & Reif	2011	Czech Republic	Central Europe	1985/89 - 2001/03	15	Expansion	0.07			NA	Sylvia communis	Common whitethroat	Passeriformes	Wood & Shrubland	Invertivore	2	1	14.75	4.5	9	Long-distance	14	19.0846	5.8406	13.244	LC	6112500	64.5581
170	Common whitethroat	Brommer et al.	2012	Finland	Fennoscandia	1974/79 - 1986/89 - 2006/10	32	Expansion	0.304293	1871.88	35.8898	NA	Sylvia communis	Common whitethroat	Passeriformes	Wood & Shrubland	Invertivore	2	1	14.75	4.5	9	Long-distance	14	19.0846	5.8406	13.244	LC	6112500	64.5581
171	Common wood pigeon	Fuller et al.	1995	Britain	Northwestern Europe	1970 - 1990	20	Contraction	-0.0228436	-290	-2.3	NA	Columba palumbus	Common wood pigeon	Columbiformes	Boreal & Temperate Forest	Herbivore	2	3	496.5	1.5	18	Short-distance	11	19.1358	4.37483	14.761	LC	6367500	66.5315
172	Common wood pigeon	Böhning-Gaese & Bauer	1996	Central Europe (Lake Constance)	Central Europe	1980 - 1990	10	Contraction	-0.04	-4.4	-0.0416667	NA	Columba palumbus	Common wood pigeon	Columbiformes	Boreal & Temperate Forest	Herbivore	2	3	496.5	1.5	18	Short-distance	11	19.1358	4.37483	14.761	LC	6367500	66.5315
173	Common wood pigeon	Kolecek & Reif	2011	Czech Republic	Central Europe	1985/89 - 2001/03	15	Expansion	0.05			NA	Columba palumbus	Common wood pigeon	Columbiformes	Boreal & Temperate Forest	Herbivore	2	3	496.5	1.5	18	Short-distance	11	19.1358	4.37483	14.761	LC	6367500	66.5315
174	Common wood pigeon	Brommer et al.	2012	Finland	Fennoscandia	1974/79 - 1986/89 - 2006/10	32	Expansion	0.283745	2315.62	33.0656	NA	Columba palumbus	Common wood pigeon	Columbiformes	Boreal & Temperate Forest	Herbivore	2	3	496.5	1.5	18	Short-distance	11	19.1358	4.37483	14.761	LC	6367500	66.5315
175	Corn bunting	Böhning-Gaese & Bauer	1996	Central Europe (Lake Constance)	Central Europe	1980 - 1990	10	Contraction	-0.9	-14.4	-0.62069	NA	Emberiza calandra	Corn bunting	Passeriformes	Agriculture & Grasslands	Herbivore	1	2	47.15	5	11	Sedentary	9	19.8967	9.30114	10.5956	LC	4160000	56.2994
176	Corn bunting	Kolecek & Reif	2011	Czech Republic	Central Europe	1985/89 - 2001/03	15	Expansion	0.64			NA	Emberiza calandra	Corn bunting	Passeriformes	Agriculture & Grasslands	Herbivore	1	2	47.15	5	11	Sedentary	9	19.8967	9.30114	10.5956	LC	4160000	56.2994
177	Corn bunting	Gregory et al.	2002	UK	Northwestern Europe	1970 - 1990	20	Contraction	-0.390223	-2235	-33	NA	Emberiza calandra	Corn Bunting	Passeriformes	Agriculture & Grasslands	Herbivore	1	2	47.15	5	11	Sedentary	9	19.8967	9.30114	10.5956	LC	4160000	56.2994
178	Corn crake	Gregory et al.	2002	Britain	Northwestern Europe	1968/72 - 1998	28	Contraction	-1.31492	-1275	-79	NA	Crex crex	Corn crake	Gruiformes	Agriculture & Grasslands	Omnivore	2	2	163	10	12	Long-distance	5	16.3547	6.49404	9.86067	LC	3310000	63.5736
179	Corn crake	Böhning-Gaese & Bauer	1996	Central Europe (Lake Constance)	Central Europe	1980 - 1990	10	Contraction	-2	-0.8	-1	NA	Crex crex	Corn crake	Gruiformes	Agriculture & Grasslands	Omnivore	2	2	163	10	12	Long-distance	5	16.3547	6.49404	9.86067	LC	3310000	63.5736
180	Corn crake	Kolecek & Reif	2011	Czech Republic	Central Europe	1985/89 - 2001/03	15	Expansion	0.86			NA	Crex crex	Corn crake	Gruiformes	Agriculture & Grasslands	Omnivore	2	2	163	10	12	Long-distance	5	16.3547	6.49404	9.86067	LC	3310000	63.5736
181	Corn crake	Brommer et al.	2012	Finland	Fennoscandia	1974/79 - 1986/89 - 2006/10	32	Expansion	1.34354	3837.5	409.333	NA	Crex crex	Corn crake	Gruiformes	Agriculture & Grasslands	Omnivore	2	2	163	10	12	Long-distance	5	16.3547	6.49404	9.86067	LC	3310000	63.5736
182	Crested lark	Kolecek & Reif	2011	Czech Republic	Central Europe	1985/89 - 2001/03	15	Contraction	-0.89			NA	Galerida cristata	Crested lark	Passeriformes	Open dry	Herbi-invertivore	2	2	46	4	12	Sedentary	6	19.9973	10.3216	9.67574	LC	3997500	55.7835
183	Dunnock	Fuller et al.	2005	Britain	Northwestern Europe	1970 - 1990	20	Contraction	-0.0352113	-450	-3.5	NA	Prunella modularis	Dunnock	Passeriformes	Wood & Shrubland	Invertivore	3	1	21.25	5	21	Mixed	2	16.9713	3.46237	13.5089	LC	5010000	68.5437
184	Dunnock	Böhning-Gaese & Bauer	1996	Central Europe (Lake Constance)	Central Europe	1980 - 1990	10	Contraction	-0.01	-1.2	-0.0104895	NA	Prunella modularis	Dunnock	Passeriformes	Wood & Shrubland	Invertivore	3	1	21.25	5	21	Mixed	2	16.9713	3.46237	13.5089	LC	5010000	68.5437
185	Dunnock	Kolecek & Reif	2011	Czech Republic	Central Europe	1985/89 - 2001/03	15	Expansion	0.05			NA	Prunella modularis	Dunnock	Passeriformes	Wood & Shrubland	Invertivore	3	1	21.25	5	21	Mixed	2	16.9713	3.46237	13.5089	LC	5010000	68.5437
186	Dunnock	Brommer et al.	2012	Finland	Fennoscandia	1974/79 - 1986/89 - 2006/10	32	Expansion	0.516479	3575	69.6287	NA	Prunella modularis	Dunnock	Passeriformes	Wood & Shrubland	Invertivore	3	1	21.25	5	21	Mixed	2	16.9713	3.46237	13.5089	LC	5010000	68.5437
187	Eastern imperial eagle	Reif et al.	2010	Czech Republic	Central Europe	1985/89 - 2001/04	15	Expansion	2	18.56	n.a.	NA	Aquila heliaca	Eastern imperial eagle	Accipitriformes	Boreal & Temperate Forest	Carnivore	3	1	3262.5	2.5	26	Short-distance	72	17.2471	8.36201	8.88506	LC	255000	52.7507
188	Egyptian vulture	Velevski et al.	2015	Balkan peninsula	Balkan	1980/90 - 2012/13	30	Contraction				NA	Neophron percnopterus	Egyptian vulture	Accipitriformes	Rocky areas	Carnivore	3	1	1894	2	17	Long-distance	72	19.7626	8.77973	10.9829	VU	695000	46.095
189	Eurasian bittern	Kolecek & Reif	2011	Czech Republic	Central Europe	1985/89 - 2001/03	15	Expansion	0.5			NA	Botaurus stellaris	Eurasian bittern	Pelecaniformes	Inland wetlands	Invertivore	2	2	1231	5.5	11	Sedentary	NA	18.0601	8.85942	9.20071	LC	2237500	61.3217
190	Eurasian bittern	Brommer et al.	2012	Finland	Fennoscandia	1974/79 - 1986/89 - 2006/10	32	Expansion	1.43425	2028.12	507.031	NA	Botaurus stellaris	Eurasian bittern	Pelecaniformes	Inland wetlands	Invertivore	2	2	1231	5.5	11	Sedentary	NA	18.0601	8.85942	9.20071	LC	2237500	61.3217
191	Eurasian bittern	Gregory et al.	2002	UK	Northwestern Europe	1968/72 - 2000	30	Contraction	-0.8	-66.6667	-57	NA	Botaurus stellaris	Eurasian bittern	Pelecaniformes	Inland wetlands	Invertivore	2	2	1231	5.5	11	Sedentary	NA	18.0601	8.85942	9.20071	LC	2237500	61.3217
192	Eurasian blackcap	Fuller et al.	2005	Britain	Northwestern Europe	1970 - 1990	20	Expansion	0.0629564	625	6.5	NA	Sylvia atricapilla	Eurasian blackcap	Passeriformes	Boreal & Temperate Forest	Invertivore	1	1	18.6	5	14	Mixed	41	19.1434	4.84489	14.2985	LC	6342500	64.993
193	Eurasian blackcap	Böhning-Gaese & Bauer	1996	Central Europe (Lake Constance)	Central Europe	1980 - 1990	10	No shift	0	0	0	NA	Sylvia atricapilla	Eurasian blackcap	Passeriformes	Boreal & Temperate Forest	Invertivore	1	1	18.6	5	14	Mixed	41	19.1434	4.84489	14.2985	LC	6342500	64.993
194	Eurasian blackcap	Kolecek & Reif	2011	Czech Republic	Central Europe	1985/89 - 2001/03	15	Expansion	0.06			NA	Sylvia atricapilla	Eurasian blackcap	Passeriformes	Boreal & Temperate Forest	Invertivore	1	1	18.6	5	14	Mixed	41	19.1434	4.84489	14.2985	LC	6342500	64.993
195	Eurasian blackcap	Brommer et al.	2012	Finland	Fennoscandia	1974/79 - 1986/89 - 2006/10	32	Expansion	0.67234	2468.75	101.282	NA	Sylvia atricapilla	Eurasian blackcap	Passeriformes	Boreal & Temperate Forest	Invertivore	1	1	18.6	5	14	Mixed	41	19.1434	4.84489	14.2985	LC	6342500	64.993
196	Eurasian blackcap	Gil-Tena et al.	2009	Spain (Catalonia)	Iberian peninsula	1975/83 - 1999/2002	21	Expansion			6	NA	Sylvia atricapilla	Eurasian blackcap	Passeriformes	Boreal & Temperate Forest	Invertivore	1	1	18.6	5	14	Mixed	41	19.1434	4.84489	14.2985	LC	6342500	64.993
197	Eurasian blue tit	Fuller et al.	2005	Britain	Northwestern Europe	1970 - 1990	20	Contraction	-0.0152061	-190	-1.5	NA	Cyanistes caeruleus	Eurasian blue tit	Passeriformes	Boreal & Temperate Forest	Invertivore	3	1	11.5	11	12	Sedentary	5	19.4018	5.33895	14.0629	LC	6315000	64.7004
198	Eurasian blue tit	Böhning-Gaese & Bauer	1996	Central Europe (Lake Constance)	Central Europe	1980 - 1990	10	No shift	0	-0.4	-0.00330033	NA	Cyanistes caeruleus	Eurasian blue tit	Passeriformes	Boreal & Temperate Forest	Invertivore	3	1	11.5	11	12	Sedentary	5	19.4018	5.33895	14.0629	LC	6315000	64.7004
199	Eurasian blue tit	Kolecek & Reif	2011	Czech Republic	Central Europe	1985/89 - 2001/03	15	Expansion	0.01			NA	Cyanistes caeruleus	Eurasian blue tit	Passeriformes	Boreal & Temperate Forest	Invertivore	3	1	11.5	11	12	Sedentary	5	19.4018	5.33895	14.0629	LC	6315000	64.7004
200	Eurasian blue tit	Brommer et al.	2012	Finland	Fennoscandia	1974/79 - 1986/89 - 2006/10	32	Expansion	1.05648	5962.5	223.944	NA	Cyanistes caeruleus	Eurasian blue tit	Passeriformes	Boreal & Temperate Forest	Invertivore	3	1	11.5	11	12	Sedentary	5	19.4018	5.33895	14.0629	LC	6315000	64.7004
201	Eurasian blue tit	Gil-Tena et al.	2009	Spain (Catalonia)	Iberian peninsula	1975/83 - 1999/2002	21	Contraction			-3	NA	Cyanistes caeruleus	Eurasian blue tit	Passeriformes	Boreal & Temperate Forest	Invertivore	3	1	11.5	11	12	Sedentary	5	19.4018	5.33895	14.0629	LC	6315000	64.7004
202	Eurasian bullfinch	Fuller et al.	2005	Britain	Northwestern Europe	1970 - 1990	20	Contraction	-0.0680151	-765	-6.6	NA	Pyrrhula pyrrhula	Eurasian bullfinch	Passeriformes	Boreal & Temperate Forest	Herbivore	1	3	31	4.5	13	Mixed	5	16.5203	3.63068	12.8896	LC	4625000	68.1142
203	Eurasian bullfinch	Böhning-Gaese & Bauer	1996	Central Europe (Lake Constance)	Central Europe	1980 - 1990	10	Contraction	-0.12	-10	-0.116279	NA	Pyrrhula pyrrhula	Eurasian bullfinch	Passeriformes	Boreal & Temperate Forest	Herbivore	1	3	31	4.5	13	Mixed	5	16.5203	3.63068	12.8896	LC	4625000	68.1142
204	Eurasian bullfinch	Kolecek & Reif	2011	Czech Republic	Central Europe	1985/89 - 2001/03	15	Expansion	0.01			NA	Pyrrhula pyrrhula	Eurasian bullfinch	Passeriformes	Boreal & Temperate Forest	Herbivore	1	3	31	4.5	13	Mixed	5	16.5203	3.63068	12.8896	LC	4625000	68.1142
205	Eurasian bullfinch	Brommer et al.	2012	Finland	Fennoscandia	1974/79 - 1986/89 - 2006/10	32	Expansion	0.334347	2578.12	40.146	NA	Pyrrhula pyrrhula	Eurasian bullfinch	Passeriformes	Boreal & Temperate Forest	Herbivore	1	3	31	4.5	13	Mixed	5	16.5203	3.63068	12.8896	LC	4625000	68.1142
206	Eurasian collared dove	Böhning-Gaese & Bauer	1996	Central Europe (Lake Constance)	Central Europe	1980 - 1990	10	Expansion	0.11	9.6	0.116505	NA	Streptopelia decaocto	Eurasian collared dove	Columbiformes	Wood & Shrubland	Herbivore	1	2	195	2	18	Sedentary	11	19.2372	6.46575	12.7715	LC	5202500	62.3194
207	Eurasian collared dove	Kolecek & Reif	2011	Czech Republic	Central Europe	1985/89 - 2001/03	15	Expansion	0.01			NA	Streptopelia decaocto	Eurasian collared dove	Columbiformes	Wood & Shrubland	Herbivore	1	2	195	2	18	Sedentary	11	19.2372	6.46575	12.7715	LC	5202500	62.3194
208	Eurasian collared dove	Brommer et al.	2012	Finland	Fennoscandia	1974/79 - 1986/89 - 2006/10	32	Expansion	0.985714	431.25	194.366	NA	Streptopelia decaocto	Eurasian collared dove	Columbiformes	Wood & Shrubland	Herbivore	1	2	195	2	18	Sedentary	11	19.2372	6.46575	12.7715	LC	5202500	62.3194
209	Eurasian coot	Böhning-Gaese & Bauer	1996	Central Europe (Lake Constance)	Central Europe	1980 - 1990	10	Expansion	0.11	6.8	0.117241	NA	Fulica atra	Eurasian coot	Gruiformes	Inland wetlands	Omnivore	1	3	732.5	8	21	Mixed	23	19.1261	6.97355	12.1526	NT	5162500	63.6859
210	Eurasian coot	Kolecek & Reif	2011	Czech Republic	Central Europe	1985/89 - 2001/03	15	No shift	0			NA	Fulica atra	Eurasian coot	Gruiformes	Inland wetlands	Omnivore	1	3	732.5	8	21	Mixed	23	19.1261	6.97355	12.1526	NT	5162500	63.6859
211	Eurasian coot	Brommer et al.	2012	Finland	Fennoscandia	1974/79 - 1986/89 - 2006/10	32	Expansion	0.115888	290.625	12.3016	NA	Fulica atra	Eurasian coot	Gruiformes	Inland wetlands	Omnivore	1	3	732.5	8	21	Mixed	23	19.1261	6.97355	12.1526	NT	5162500	63.6859
212	Eurasian coot	Pagel et al.	2014	Spain (eastern wetlands)	Iberian peninsula	1990/00 - 2001/11	10	Expansion				NA	Fulica atra	Eurasian Coot	Gruiformes	Inland wetlands	Omnivore	1	3	732.5	8	21	Mixed	23	19.1261	6.97355	12.1526	NT	5162500	63.6859
213	Eurasian curlew	Böhning-Gaese & Bauer	1996	Central Europe (Lake Constance)	Central Europe	1980 - 1990	10	Contraction	-0.29	-1.6	-0.25	NA	Numenius arquata	Eurasian curlew	Charadriiformes	Tundra-Mire-Moor	Invertivore	3	1	725	4	32	Mixed	55	15.2579	3.74866	11.5092	NT	2862500	68.9252
214	Eurasian curlew	Kolecek & Reif	2011	Czech Republic	Central Europe	1985/89 - 2001/03	15	Contraction	-1.08			NA	Numenius arquata	Eurasian curlew	Charadriiformes	Tundra-Mire-Moor	Invertivore	3	1	725	4	32	Mixed	55	15.2579	3.74866	11.5092	NT	2862500	68.9252
215	Eurasian curlew	Brommer et al.	2012	Finland	Fennoscandia	1974/79 - 1986/89 - 2006/10	32	Expansion	0.152697	1150	16.5319	NA	Numenius arquata	Eurasian curlew	Charadriiformes	Tundra-Mire-Moor	Invertivore	3	1	725	4	32	Mixed	55	15.2579	3.74866	11.5092	NT	2862500	68.9252
216	Eurasian curlew	Henderson et al.	2002	Northern Ireland	Northwestern Europe	1987 - 1999	12	Contraction				NA	Numenius arquata	Eurasian Curlew	Charadriiformes	Tundra-Mire-Moor	Invertivore	3	1	725	4	32	Mixed	55	15.2579	3.74866	11.5092	NT	2862500	68.9252
217	Eurasian dotterel	Brommer et al.	2012	Finland	Fennoscandia	1974/79 - 1986/89 - 2006/10	32	Expansion	0.133333	25	14.2857	NA	Charadrius morinellus	Eurasian dotterel	Charadriiformes	Tundra-Mire-Moor	Invertivore	2	1	108.5	3	12	Short-distance	16	13.2765	0.938434	12.3381	LC	435000	70.2396
218	Eurasian eagle-owl	Böhning-Gaese & Bauer	1996	Central Europe (Lake Constance)	Central Europe	1980 - 1990	10	Expansion	2	0.4	n.a.	NA	Bubo bubo	Eurasian eagle-owl	Strigiformes	Habitat generalist	Carnivore	4	1	2288	3	27	Sedentary	48	19.1768	4.62371	14.5531	LC	3070000	66.2675
219	Eurasian eagle-owl	Kolecek & Reif	2011	Czech Republic	Central Europe	1985/89 - 2001/03	15	Contraction	-0.09			NA	Bubo bubo	Eurasian eagle-owl	Strigiformes	Habitat generalist	Carnivore	4	1	2288	3	27	Sedentary	48	19.1768	4.62371	14.5531	LC	3070000	66.2675
220	Eurasian eagle-owl	Brommer et al.	2012	Finland	Fennoscandia	1974/79 - 1986/89 - 2006/10	32	Expansion	0.78757	2415.62	129.916	NA	Bubo bubo	Eurasian eagle-owl	Strigiformes	Habitat generalist	Carnivore	4	1	2288	3	27	Sedentary	48	19.1768	4.62371	14.5531	LC	3070000	66.2675
221	Eurasian golden oriole	Böhning-Gaese & Bauer	1996	Central Europe (Lake Constance)	Central Europe	1980 - 1990	10	Contraction	-0.06	-4	-0.0598802	NA	Oriolus oriolus	Eurasian golden oriole	Passeriformes	Boreal & Temperate Forest	Invertivore	2	1	69.75	3.5	11	Long-distance	10	19.3568	7.87346	11.4834	LC	4995000	61.4384
222	Eurasian golden oriole	Kolecek & Reif	2011	Czech Republic	Central Europe	1985/89 - 2001/03	15	Expansion	0.1			NA	Oriolus oriolus	Eurasian golden oriole	Passeriformes	Boreal & Temperate Forest	Invertivore	2	1	69.75	3.5	11	Long-distance	10	19.3568	7.87346	11.4834	LC	4995000	61.4384
223	Eurasian golden oriole	Brommer et al.	2012	Finland	Fennoscandia	1974/79 - 1986/89 - 2006/10	32	Contraction	-0.112224	-175	-10.6262	NA	Oriolus oriolus	Eurasian golden oriole	Passeriformes	Boreal & Temperate Forest	Invertivore	2	1	69.75	3.5	11	Long-distance	10	19.3568	7.87346	11.4834	LC	4995000	61.4384
224	Eurasian hobby	Fuller et al.	1995	Britain	Northwestern Europe	1970 - 1990	20	Expansion	0.828054	1830	141.3	NA	Falco subbuteo	Eurasian hobby	Falconiformes	Wood & Shrubland	Carnivore	2	2	215	2.9	14	Long-distance	22	18.788	6.25564	12.5324	LC	4775000	65.0216
225	Eurasian hobby	Böhning-Gaese & Bauer	1996	Central Europe (Lake Constance)	Central Europe	1980 - 1990	10	Contraction	-0.05	-0.8	-0.0444444	NA	Falco subbuteo	Eurasian hobby	Falconiformes	Wood & Shrubland	Carnivore	2	2	215	2.9	14	Long-distance	22	18.788	6.25564	12.5324	LC	4775000	65.0216
226	Eurasian hobby	Kolecek & Reif	2011	Czech Republic	Central Europe	1985/89 - 2001/03	15	Expansion	0.35			NA	Falco subbuteo	Eurasian hobby	Falconiformes	Wood & Shrubland	Carnivore	2	2	215	2.9	14	Long-distance	22	18.788	6.25564	12.5324	LC	4775000	65.0216
227	Eurasian hobby	Brommer et al.	2012	Finland	Fennoscandia	1974/79 - 1986/89 - 2006/10	32	Expansion	0.600373	3018.75	85.7904	NA	Falco subbuteo	Eurasian hobby	Falconiformes	Wood & Shrubland	Carnivore	2	2	215	2.9	14	Long-distance	22	18.788	6.25564	12.5324	LC	4775000	65.0216
228	Eurasian hobby	Gil-Tena et al.	2009	Spain (Catalonia)	Iberian peninsula	1975/83 - 1999/2002	21	Expansion			35	NA	Falco subbuteo	Eurasian hobby	Falconiformes	Wood & Shrubland	Carnivore	2	2	215	2.9	14	Long-distance	22	18.788	6.25564	12.5324	LC	4775000	65.0216
229	Eurasian hoopoe	Böhning-Gaese & Bauer	1996	Central Europe (Lake Constance)	Central Europe	1980 - 1990	10	Contraction	-2	-0.4	-1	NA	Upupa epops	Eurasian hoopoe	Coraciiformes	Agriculture & Grasslands	Invertivore	2	1	65	7.5	11	Long-distance	22	19.7582	8.32467	11.4335	LC	4305000	55.9793
230	Eurasian hoopoe	Kolecek & Reif	2011	Czech Republic	Central Europe	1985/89 - 2001/03	15	Contraction	-0.19			NA	Upupa epops	Eurasian hoopoe	Coraciiformes	Agriculture & Grasslands	Invertivore	2	1	65	7.5	11	Long-distance	22	19.7582	8.32467	11.4335	LC	4305000	55.9793
231	Eurasian jay	Fuller et al.	2005	Britain	Northwestern Europe	1970 - 1990	20	Contraction	-0.0179346	-155	-1.8	NA	Garrulus glandarius	Eurasian jay	Passeriformes	Boreal & Temperate Forest	Omnivore	1	3	164.4	6	17	Sedentary	10	19.1924	4.63495	14.5574	LC	6232500	66.1424
232	Eurasian jay	Böhning-Gaese & Bauer	1996	Central Europe (Lake Constance)	Central Europe	1980 - 1990	10	Expansion	0.07	6.8	0.0705394	NA	Garrulus glandarius	Eurasian jay	Passeriformes	Boreal & Temperate Forest	Omnivore	1	3	164.4	6	17	Sedentary	10	19.1924	4.63495	14.5574	LC	6232500	66.1424
233	Eurasian jay	Kolecek & Reif	2011	Czech Republic	Central Europe	1985/89 - 2001/03	15	Expansion	0.02			NA	Garrulus glandarius	Eurasian jay	Passeriformes	Boreal & Temperate Forest	Omnivore	1	3	164.4	6	17	Sedentary	10	19.1924	4.63495	14.5574	LC	6232500	66.1424
234	Eurasian jay	Brommer et al.	2012	Finland	Fennoscandia	1974/79 - 1986/89 - 2006/10	32	Expansion	0.351718	2431.25	42.6769	NA	Garrulus glandarius	Eurasian jay	Passeriformes	Boreal & Temperate Forest	Omnivore	1	3	164.4	6	17	Sedentary	10	19.1924	4.63495	14.5574	LC	6232500	66.1424
235	Eurasian magpie	Böhning-Gaese & Bauer	1996	Central Europe (Lake Constance)	Central Europe	1980 - 1990	10	Expansion	0.13	12.8	0.13617	NA	Pica pica	Eurasian magpie	Passeriformes	Habitat generalist	Omnivore	6	4	228	6	22	Sedentary	8	19.1386	3.7509	15.3877	LC	6762500	68.079
236	Eurasian magpie	Kolecek & Reif	2011	Czech Republic	Central Europe	1985/89 - 2001/03	15	Expansion	0.04			NA	Pica pica	Eurasian magpie	Passeriformes	Habitat generalist	Omnivore	6	4	228	6	22	Sedentary	8	19.1386	3.7509	15.3877	LC	6762500	68.079
237	Eurasian magpie	Brommer et al.	2012	Finland	Fennoscandia	1974/79 - 1986/89 - 2006/10	32	Expansion	0.207301	1765.62	23.1273	NA	Pica pica	Eurasian magpie	Passeriformes	Habitat generalist	Omnivore	6	4	228	6	22	Sedentary	8	19.1386	3.7509	15.3877	LC	6762500	68.079
238	Eurasian nuthatch	Fuller et al.	2005	Britain	Northwestern Europe	1970 - 1990	20	Expansion	0.0785597	480	8.2	NA	Sitta europaea	Eurasian nuthatch	Passeriformes	Boreal & Temperate Forest	Invertivore	1	1	23.05	7	13	Sedentary	7	18.5956	5.99064	12.6049	LC	4942500	61.494
239	Eurasian nuthatch	Böhning-Gaese & Bauer	1996	Central Europe (Lake Constance)	Central Europe	1980 - 1990	10	Expansion	0.02	2.4	0.0215827	NA	Sitta europaea	Eurasian nuthatch	Passeriformes	Boreal & Temperate Forest	Invertivore	1	1	23.05	7	13	Sedentary	7	18.5956	5.99064	12.6049	LC	4942500	61.494
240	Eurasian nuthatch	Kolecek & Reif	2011	Czech Republic	Central Europe	1985/89 - 2001/03	15	Expansion	0.04			NA	Sitta europaea	Eurasian nuthatch	Passeriformes	Boreal & Temperate Forest	Invertivore	1	1	23.05	7	13	Sedentary	7	18.5956	5.99064	12.6049	LC	4942500	61.494
241	Eurasian nuthatch	Gil-Tena et al.	2009	Spain (Catalonia)	Iberian peninsula	1975/83 - 1999/2002	21	Expansion			13	NA	Sitta europaea	Eurasian nuthatch	Passeriformes	Boreal & Temperate Forest	Invertivore	1	1	23.05	7	13	Sedentary	7	18.5956	5.99064	12.6049	LC	4942500	61.494
242	Eurasian penduline tit	Böhning-Gaese & Bauer	1996	Central Europe (Lake Constance)	Central Europe	1980 - 1990	10	Expansion	2	4	n.a.	NA	Remiz pendulinus	Eurasian penduline tit	Passeriformes	Inland wetlands	Invertivore	2	1	9.1	7	7	Short-distance	10	19.2724	9.64588	9.62653	LC	2695000	57.5267
243	Eurasian penduline tit	Kolecek & Reif	2011	Czech Republic	Central Europe	1985/89 - 2001/03	15	Contraction	-0.15			NA	Remiz pendulinus	Eurasian penduline tit	Passeriformes	Inland wetlands	Invertivore	2	1	9.1	7	7	Short-distance	10	19.2724	9.64588	9.62653	LC	2695000	57.5267
244	Eurasian penduline tit	Valera et al.	1993	Europe	Europe	1961/75 - 1975/85 - 1985/90	30	Expansion				E	Remiz pendulinus	Eurasian penduline tit	Passeriformes	Inland wetlands	Invertivore	2	1	9.1	7	7	Short-distance	10	19.2724	9.64588	9.62653	LC	2695000	57.5267
245	Eurasian pygmy owl	Kolecek & Reif	2011	Czech Republic	Central Europe	1985/89 - 2001/03	15	Expansion	0.66			NA	Glaucidium passerinum	Eurasian pygmy owl	Strigiformes	Boreal & Temperate Forest	Carnivore	1	1	62.5	5.5	6	Sedentary	15	13.4382	3.32407	10.1141	LC	1480000	67.3667
246	Eurasian pygmy owl	Brommer et al.	2012	Finland	Fennoscandia	1974/79 - 1986/89 - 2006/10	32	Expansion	1.18531	3328.12	290.984	NA	Glaucidium passerinum	Eurasian pygmy owl	Strigiformes	Boreal & Temperate Forest	Carnivore	1	1	62.5	5.5	6	Sedentary	15	13.4382	3.32407	10.1141	LC	1480000	67.3667
247	Eurasian reed warbler	Böhning-Gaese & Bauer	1996	Central Europe (Lake Constance)	Central Europe	1980 - 1990	10	Expansion	0.05	3.2	0.0529801	NA	Acrocephalus scirpaceus	Eurasian reed warbler	Passeriformes	Inland wetlands	Invertivore	2	1	11.8	4	14	Long-distance	47	19.3258	7.61857	11.7073	LC	4177500	62.0825
248	Eurasian reed warbler	Kolecek & Reif	2011	Czech Republic	Central Europe	1985/89 - 2001/03	15	Expansion	0.18			NA	Acrocephalus scirpaceus	Eurasian reed warbler	Passeriformes	Inland wetlands	Invertivore	2	1	11.8	4	14	Long-distance	47	19.3258	7.61857	11.7073	LC	4177500	62.0825
249	Eurasian reed warbler	Brommer et al.	2012	Finland	Fennoscandia	1974/79 - 1986/89 - 2006/10	32	Expansion	0.373206	487.5	45.8824	NA	Acrocephalus scirpaceus	Eurasian reed warbler	Passeriformes	Inland wetlands	Invertivore	2	1	11.8	4	14	Long-distance	47	19.3258	7.61857	11.7073	LC	4177500	62.0825
250	Eurasian scops owl	Reif et al.	2010	Czech Republic	Central Europe	1985/89 - 2001/26	15	Expansion	2	9.28	n.a.	NA	Otus scops	Eurasian scops owl	Strigiformes	Wood & Shrubland	Invertivore	2	1	90.5	4.5	7	Long-distance	15	20.4213	9.10028	11.321	LC	2277500	50.3721
251	Eurasian scops owl	Gil-Tena et al.	2009	Spain (Catalonia)	Iberian peninsula	1975/83 - 1999/2002	21	Contraction			-13	NA	Otus scops	Eurasian scops owl	Strigiformes	Wood & Shrubland	Invertivore	2	1	90.5	4.5	7	Long-distance	15	20.4213	9.10028	11.321	LC	2277500	50.3721
252	Eurasian serin	Böhning-Gaese & Bauer	1996	Central Europe (Lake Constance)	Central Europe	1980 - 1990	10	Expansion	0.07	6.8	0.0685484	NA	Serinus serinus	Eurasian serin	Passeriformes	Wood & Shrubland	Herbivore	2	1	11.95	3.5	13	Mixed	11	19.8026	8.03531	11.7673	LC	4130000	55.6798
253	Eurasian serin	Kolecek & Reif	2011	Czech Republic	Central Europe	1985/89 - 2001/03	15	Expansion	0.02			NA	Serinus serinus	Eurasian serin	Passeriformes	Wood & Shrubland	Herbivore	2	1	11.95	3.5	13	Mixed	11	19.8026	8.03531	11.7673	LC	4130000	55.6798
254	Eurasian siskin	Fuller et al.	2005	Britain	Northwestern Europe	1970 - 1990	20	Expansion	0.597869	2665	85.3	NA	Spinus spinus	Eurasian siskin	Passeriformes	Boreal & Temperate Forest	Herbivore	1	1	13.8	4	14	Short-distance	11	16.0085	3.49399	12.5145	LC	3775000	67.8849
255	Eurasian siskin	Böhning-Gaese & Bauer	1996	Central Europe (Lake Constance)	Central Europe	1980 - 1990	10	Expansion	1.11	2	2.5	NA	Spinus spinus	Eurasian siskin	Passeriformes	Boreal & Temperate Forest	Herbivore	1	1	13.8	4	14	Short-distance	11	16.0085	3.49399	12.5145	LC	3775000	67.8849
256	Eurasian siskin	Brommer et al.	2012	Finland	Fennoscandia	1974/79 - 1986/89 - 2006/10	32	Expansion	0.342742	3187.5	41.3625	NA	Spinus spinus	Eurasian siskin	Passeriformes	Boreal & Temperate Forest	Herbivore	1	1	13.8	4	14	Short-distance	11	16.0085	3.49399	12.5145	LC	3775000	67.8849
257	Eurasian skylark	Fuller et al.	1995	Britain	Northwestern Europe	1970 - 1990	20	Contraction	-0.0160116	-220	-1.6	NA	Alauda arvensis	Eurasian skylark	Passeriformes	Agriculture & Grasslands	Invertivore	2	2	38.5	4	10	Mixed	6	18.8775	4.34478	14.5327	LC	6457500	67.2717
258	Eurasian skylark	Böhning-Gaese & Bauer	1996	Central Europe (Lake Constance)	Central Europe	1980 - 1990	10	Contraction	-0.25	-19.6	-0.221719	NA	Alauda arvensis	Eurasian skylark	Passeriformes	Agriculture & Grasslands	Invertivore	2	2	38.5	4	10	Mixed	6	18.8775	4.34478	14.5327	LC	6457500	67.2717
259	Eurasian skylark	Kolecek & Reif	2011	Czech Republic	Central Europe	1985/89 - 2001/03	15	Expansion	0.02			NA	Alauda arvensis	Eurasian skylark	Passeriformes	Agriculture & Grasslands	Invertivore	2	2	38.5	4	10	Mixed	6	18.8775	4.34478	14.5327	LC	6457500	67.2717
260	Eurasian skylark	Brommer et al.	2012	Finland	Fennoscandia	1974/79 - 1986/89 - 2006/10	32	Contraction	-0.139008	-959.375	-12.9975	NA	Alauda arvensis	Eurasian skylark	Passeriformes	Agriculture & Grasslands	Invertivore	2	2	38.5	4	10	Mixed	6	18.8775	4.34478	14.5327	LC	6457500	67.2717
261	Eurasian sparrowhawk	Fuller et al.	2005	Britain	Northwestern Europe	1970 - 1990	20	Expansion	0.177456	1775	19.5	NA	Accipiter nisus	Eurasian sparrowhawk	Accipitriformes	Boreal & Temperate Forest	Carnivore	2	1	204	4.5	20	Short-distance	16	18.9027	4.09165	14.8111	LC	5965000	67.108
262	Eurasian sparrowhawk	Böhning-Gaese & Bauer	1996	Central Europe (Lake Constance)	Central Europe	1980 - 1990	10	Expansion	0.78	14.8	1.27586	NA	Accipiter nisus	Eurasian sparrowhawk	Accipitriformes	Boreal & Temperate Forest	Carnivore	2	1	204	4.5	20	Short-distance	16	18.9027	4.09165	14.8111	LC	5965000	67.108
263	Eurasian sparrowhawk	Kolecek & Reif	2011	Czech Republic	Central Europe	1985/89 - 2001/03	15	Expansion	0.02			NA	Accipiter nisus	Eurasian sparrowhawk	Accipitriformes	Boreal & Temperate Forest	Carnivore	2	1	204	4.5	20	Short-distance	16	18.9027	4.09165	14.8111	LC	5965000	67.108
264	Eurasian sparrowhawk	Brommer et al.	2012	Finland	Fennoscandia	1974/79 - 1986/89 - 2006/10	32	Expansion	0.606665	3328.12	87.0809	NA	Accipiter nisus	Eurasian sparrowhawk	Accipitriformes	Boreal & Temperate Forest	Carnivore	2	1	204	4.5	20	Short-distance	16	18.9027	4.09165	14.8111	LC	5965000	67.108
265	Eurasian spoonbill	Reif et al.	2010	Czech Republic	Central Europe	1985/89 - 2001/27	15	Expansion	0.4	9.28	50	NA	Platalea leucorodia	Eurasian spoonbill	Pelecaniformes	Inland wetlands	Invertivore	1	1	1868	3.5	28	Short-distance	69	19.7955	10.285	9.51046	LC	222500	53.1181
266	Eurasian stone-curlew	Reif et al.	2010	Czech Republic	Central Europe	1985/89 - 2001/07	15	Contraction	-2	-9.28	-100	NA	Burhinus oedicnemus	Eurasian stone-curlew	Charadriiformes	Open dry	Invertivore	2	1	462	2	18	Mixed	55	20.234	11.6026	8.63139	LC	1425000	51.813
267	Eurasian stone-curlew	Pagel et al.	2014	Spain (eastern wetlands)	Iberian peninsula	1990/00 - 2001/11	10	No shift				NA	Burhinus oedicnemus	Eurasian Stone-curlew	Charadriiformes	Open dry	Invertivore	2	1	462	2	18	Mixed	55	20.234	11.6026	8.63139	LC	1425000	51.813
268	Eurasian stone-curlew	Gregory et al.	2002	UK	Northwestern Europe	1968/72 - 1996/00	28	Contraction	-0.776119	-185.714	-56	NA	Burhinus oedicnemus	Eurasian Stone-curlew	Charadriiformes	Open dry	Invertivore	2	1	462	2	18	Mixed	55	20.234	11.6026	8.63139	LC	1425000	51.813
269	Eurasian teal	Donald & Greenwood	2001	Britain	Northwestern Europe	1970 - 1990	20	Contraction			-16.6	NA	Anas crecca	Eurasian teal	Anseriformes	Inland wetlands	Omnivore	4	3	368	9.5	22	Short-distance	20	16.3515	2.6459	13.7056	LC	3900000	69.3658
270	Eurasian teal	Böhning-Gaese & Bauer	1996	Central Europe (Lake Constance)	Central Europe	1980 - 1990	10	Expansion	0.22	0.4	0.25	NA	Anas crecca	Eurasian teal	Anseriformes	Inland wetlands	Omnivore	4	3	368	9.5	22	Short-distance	20	16.3515	2.6459	13.7056	LC	3900000	69.3658
271	Eurasian teal	Kolecek & Reif	2011	Czech Republic	Central Europe	1985/89 - 2001/03	15	Contraction	-0.24			NA	Anas crecca	Eurasian teal	Anseriformes	Inland wetlands	Omnivore	4	3	368	9.5	22	Short-distance	20	16.3515	2.6459	13.7056	LC	3900000	69.3658
272	Eurasian tree sparrow	Fuller et al.	1995	Britain	Northwestern Europe	1970 - 1990	20	Contraction	-0.217219	-1640	-19.6	NA	Passer montanus	Eurasian tree sparrow	Passeriformes	Wood & Shrubland	Herbi-invertivore	3	2	22.8	5	13	Sedentary	8	19.2769	6.57673	12.7002	LC	5765000	62.65
273	Eurasian tree sparrow	Böhning-Gaese & Bauer	1996	Central Europe (Lake Constance)	Central Europe	1980 - 1990	10	Contraction	-0.04	-4	-0.0347222	NA	Passer montanus	Eurasian tree sparrow	Passeriformes	Wood & Shrubland	Herbi-invertivore	3	2	22.8	5	13	Sedentary	8	19.2769	6.57673	12.7002	LC	5765000	62.65
274	Eurasian tree sparrow	Kolecek & Reif	2011	Czech Republic	Central Europe	1985/89 - 2001/03	15	Contraction	-0.02			NA	Passer montanus	Eurasian tree sparrow	Passeriformes	Wood & Shrubland	Herbi-invertivore	3	2	22.8	5	13	Sedentary	8	19.2769	6.57673	12.7002	LC	5765000	62.65
275	Eurasian tree sparrow	Brommer et al.	2012	Finland	Fennoscandia	1974/79 - 1986/89 - 2006/10	32	Expansion	1.87834	3956.25	3087.8	NA	Passer montanus	Eurasian tree sparrow	Passeriformes	Wood & Shrubland	Herbi-invertivore	3	2	22.8	5	13	Sedentary	8	19.2769	6.57673	12.7002	LC	5765000	62.65
276	Eurasian treecreeper	Fuller et al.	2005	Britain	Northwestern Europe	1970 - 1990	20	Contraction	-0.0766614	-845	-7.4	NA	Certhia familiaris	Eurasian treecreeper	Passeriformes	Boreal & Temperate Forest	Invertivore	1	1	9.1	5.5	8	Sedentary	9	15.9885	4.58574	11.4028	LC	4200000	66.021
277	Eurasian treecreeper	Böhning-Gaese & Bauer	1996	Central Europe (Lake Constance)	Central Europe	1980 - 1990	10	Expansion	0.09	4.8	0.0916031	NA	Certhia familiaris	Eurasian treecreeper	Passeriformes	Boreal & Temperate Forest	Invertivore	1	1	9.1	5.5	8	Sedentary	9	15.9885	4.58574	11.4028	LC	4200000	66.021
278	Eurasian treecreeper	Kolecek & Reif	2011	Czech Republic	Central Europe	1985/89 - 2001/03	15	Expansion	0.1			NA	Certhia familiaris	Eurasian treecreeper	Passeriformes	Boreal & Temperate Forest	Invertivore	1	1	9.1	5.5	8	Sedentary	9	15.9885	4.58574	11.4028	LC	4200000	66.021
279	Eurasian treecreeper	Brommer et al.	2012	Finland	Fennoscandia	1974/79 - 1986/89 - 2006/10	32	Expansion	0.563548	3256.25	78.4639	NA	Certhia familiaris	Eurasian treecreeper	Passeriformes	Boreal & Temperate Forest	Invertivore	1	1	9.1	5.5	8	Sedentary	9	15.9885	4.58574	11.4028	LC	4200000	66.021
280	Eurasian turtle dove	Fuller et al.	1995	Britain	Northwestern Europe	1970 - 1990	20	Contraction	-0.284672	-1560	-24.9	NA	Streptopelia turtur	Eurasian turtle dove	Columbiformes	Wood & Shrubland	Herbivore	1	2	144	1.5	13	Long-distance	11	19.8584	7.93779	11.9206	VU	5292500	60.2719
281	Eurasian turtle dove	Böhning-Gaese & Bauer	1996	Central Europe (Lake Constance)	Central Europe	1980 - 1990	10	Expansion	0.83	8	1.42857	NA	Streptopelia turtur	Eurasian turtle dove	Columbiformes	Wood & Shrubland	Herbivore	1	2	144	1.5	13	Long-distance	11	19.8584	7.93779	11.9206	VU	5292500	60.2719
282	Eurasian turtle dove	Kolecek & Reif	2011	Czech Republic	Central Europe	1985/89 - 2001/03	15	Contraction	-0.05			NA	Streptopelia turtur	Eurasian turtle dove	Columbiformes	Wood & Shrubland	Herbivore	1	2	144	1.5	13	Long-distance	11	19.8584	7.93779	11.9206	VU	5292500	60.2719
283	Eurasian turtle dove	Brommer et al.	2012	Finland	Fennoscandia	1974/79 - 1986/89 - 2006/10	32	Contraction	-1.25	-312.5	-76.9231	NA	Streptopelia turtur	Eurasian turtle dove	Columbiformes	Wood & Shrubland	Herbivore	1	2	144	1.5	13	Long-distance	11	19.8584	7.93779	11.9206	VU	5292500	60.2719
284	Eurasian whimbrel	Brommer et al.	2012	Finland	Fennoscandia	1974/79 - 1986/89 - 2006/10	32	Expansion	0.374291	1546.88	46.0465	NA	Numenius phaeopus	Eurasian whimbrel	Charadriiformes	Tundra-Mire-Moor	Invertivore	1	2	383	4	16	Long-distance	55	10.8969	1.85894	9.03795	LC	1160000	70.2098
285	Eurasian woodcock	Heward et al.	2015	Britain	Northwestern Europe	1970 - 1990 - 2010	40	Contraction	-0.779334	-2017.5	-56	N (NE)	Scolopax rusticola	Eurasian woodcock	Charadriiformes	Boreal & Temperate Forest	Invertivore	3	1	312	4	16	Short-distance	55	15.974	3.54264	12.4313	LC	4160000	67.7388
286	Eurasian woodcock	Kolecek & Reif	2011	Czech Republic	Central Europe	1985/89 - 2001/03	15	Contraction	-0.11			NA	Scolopax rusticola	Eurasian woodcock	Charadriiformes	Boreal & Temperate Forest	Invertivore	3	1	312	4	16	Short-distance	55	15.974	3.54264	12.4313	LC	4160000	67.7388
287	Eurasian woodcock	Brommer et al.	2012	Finland	Fennoscandia	1974/79 - 1986/89 - 2006/10	32	Expansion	0.409938	2784.38	51.5625	NA	Scolopax rusticola	Eurasian woodcock	Charadriiformes	Boreal & Temperate Forest	Invertivore	3	1	312	4	16	Short-distance	55	15.974	3.54264	12.4313	LC	4160000	67.7388
288	Eurasian wren	Fuller et al.	2005	Britain	Northwestern Europe	1970 - 1990	20	Contraction	-0.00363372	-50	-0.4	NA	Troglodytes troglodytes	Eurasian wren	Passeriformes	Wood & Shrubland	Invertivore	2	1	8.9	6.5	7	Mixed	9	19.3677	4.07846	15.2893	LC	6002500	66.0659
289	Eurasian wren	Böhning-Gaese & Bauer	1996	Central Europe (Lake Constance)	Central Europe	1980 - 1990	10	Expansion	0.03	3.2	0.027972	NA	Troglodytes troglodytes	Eurasian wren	Passeriformes	Wood & Shrubland	Invertivore	2	1	8.9	6.5	7	Mixed	9	19.3677	4.07846	15.2893	LC	6002500	66.0659
290	Eurasian wren	Kolecek & Reif	2011	Czech Republic	Central Europe	1985/89 - 2001/03	15	Expansion	0.04			NA	Troglodytes troglodytes	Eurasian wren	Passeriformes	Wood & Shrubland	Invertivore	2	1	8.9	6.5	7	Mixed	9	19.3677	4.07846	15.2893	LC	6002500	66.0659
291	Eurasian wren	Brommer et al.	2012	Finland	Fennoscandia	1974/79 - 1986/89 - 2006/10	32	Expansion	0.660651	3203.12	98.6526	NA	Troglodytes troglodytes	Eurasian wren	Passeriformes	Wood & Shrubland	Invertivore	2	1	8.9	6.5	7	Mixed	9	19.3677	4.07846	15.2893	LC	6002500	66.0659
292	Eurasian wren	Gil-Tena et al.	2009	Spain (Catalonia)	Iberian peninsula	1975/83 - 1999/2002	21	Contraction			-3	NA	Troglodytes troglodytes	Eurasian wren	Passeriformes	Wood & Shrubland	Invertivore	2	1	8.9	6.5	7	Mixed	9	19.3677	4.07846	15.2893	LC	6002500	66.0659
293	Eurasian wryneck	Böhning-Gaese & Bauer	1996	Central Europe (Lake Constance)	Central Europe	1980 - 1990	10	Contraction	-0.37	-12.4	-0.313131	NA	Jynx torquilla	Eurasian wryneck	Piciformes	Boreal & Temperate Forest	Invertivore	2	1	40	8.5	7	Long-distance	17	18.5035	3.92187	14.5816	LC	5127500	67.3046
294	Eurasian wryneck	Kolecek & Reif	2011	Czech Republic	Central Europe	1985/89 - 2001/03	15	Expansion	0.06			NA	Jynx torquilla	Eurasian wryneck	Piciformes	Boreal & Temperate Forest	Invertivore	2	1	40	8.5	7	Long-distance	17	18.5035	3.92187	14.5816	LC	5127500	67.3046
295	Eurasian wryneck	Brommer et al.	2012	Finland	Fennoscandia	1974/79 - 1986/89 - 2006/10	32	Expansion	0.0836461	487.5	8.72971	NA	Jynx torquilla	Eurasian wryneck	Piciformes	Boreal & Temperate Forest	Invertivore	2	1	40	8.5	7	Long-distance	17	18.5035	3.92187	14.5816	LC	5127500	67.3046
296	Eurasian wryneck	Gregory et al.	2002	UK	Northwestern Europe	1968/72 - 1988/91	20	Contraction	-1.55556	-210	-87	NA	Jynx torquilla	Eurasian Wryneck	Piciformes	Boreal & Temperate Forest	Invertivore	2	1	40	8.5	7	Long-distance	17	18.5035	3.92187	14.5816	LC	5127500	67.3046
297	European bee-eater	Reif et al.	2010	Czech Republic	Central Europe	1985/89 - 2001/22	15	Expansion	0.705882	111.36	109.091	NA	Merops apiaster	European bee-eater	Coraciiformes	Wood & Shrubland	Invertivore	3	1	55	6.5	6	Long-distance	22	20.0968	11.0053	9.0915	LC	2422500	52.76
298	European crested tit	Fuller et al.	2005	Britain	Northwestern Europe	1970 - 1990	20	Expansion	0.103093	25	10.9	NA	Lophophanes cristatus	European crested tit	Passeriformes	Boreal & Temperate Forest	Invertivore	1	1	11.35	6.5	12	Sedentary	10	18.8761	4.88035	13.9958	LC	3975000	65.1908
299	European crested tit	Böhning-Gaese & Bauer	1996	Central Europe (Lake Constance)	Central Europe	1980 - 1990	10	Expansion	0.1	4.4	0.11	NA	Lophophanes cristatus	European crested tit	Passeriformes	Boreal & Temperate Forest	Invertivore	1	1	11.35	6.5	12	Sedentary	10	18.8761	4.88035	13.9958	LC	3975000	65.1908
300	European crested tit	Kolecek & Reif	2011	Czech Republic	Central Europe	1985/89 - 2001/03	15	Contraction	-0.05			NA	Lophophanes cristatus	European crested tit	Passeriformes	Boreal & Temperate Forest	Invertivore	1	1	11.35	6.5	12	Sedentary	10	18.8761	4.88035	13.9958	LC	3975000	65.1908
301	European crested tit	Brommer et al.	2012	Finland	Fennoscandia	1974/79 - 1986/89 - 2006/10	32	Expansion	0.351665	2228.12	42.6691	NA	Lophophanes cristatus	European crested tit	Passeriformes	Boreal & Temperate Forest	Invertivore	1	1	11.35	6.5	12	Sedentary	10	18.8761	4.88035	13.9958	LC	3975000	65.1908
302	European crested tit	Gil-Tena et al.	2009	Spain (Catalonia)	Iberian peninsula	1975/83 - 1999/2002	21	Expansion			8	NA	Lophophanes cristatus	European crested tit	Passeriformes	Boreal & Temperate Forest	Invertivore	1	1	11.35	6.5	12	Sedentary	10	18.8761	4.88035	13.9958	LC	3975000	65.1908
303	European golden plover	Brommer et al.	2012	Finland	Fennoscandia	1974/79 - 1986/89 - 2006/10	32	Expansion	0.383171	1593.75	47.3978	NA	Pluvialis apricaria	European golden plover	Charadriiformes	Tundra-Mire-Moor	Invertivore	1	1	206	4	13	Short-distance	55	11.4657	1.77434	9.69134	LC	1700000	70.2715
304	European goldfinch	Fuller et al.	1995	Britain	Northwestern Europe	1970 - 1990	20	Expansion	0.0524971	565	5.4	NA	Carduelis carduelis	European goldfinch	Passeriformes	Wood & Shrubland	Herbivore	3	1	15.45	5	14	Sedentary	11	19.7363	7.64114	12.0952	LC	5965000	60.3959
305	European goldfinch	Böhning-Gaese & Bauer	1996	Central Europe (Lake Constance)	Central Europe	1980 - 1990	10	No shift	0	-0.4	-0.00357143	NA	Carduelis carduelis	European goldfinch	Passeriformes	Wood & Shrubland	Herbivore	3	1	15.45	5	14	Sedentary	11	19.7363	7.64114	12.0952	LC	5965000	60.3959
306	European goldfinch	Kolecek & Reif	2011	Czech Republic	Central Europe	1985/89 - 2001/03	15	Expansion	0.02			NA	Carduelis carduelis	European goldfinch	Passeriformes	Wood & Shrubland	Herbivore	3	1	15.45	5	14	Sedentary	11	19.7363	7.64114	12.0952	LC	5965000	60.3959
307	European goldfinch	Brommer et al.	2012	Finland	Fennoscandia	1974/79 - 1986/89 - 2006/10	32	Expansion	0.95778	1240.62	183.796	NA	Carduelis carduelis	European goldfinch	Passeriformes	Wood & Shrubland	Herbivore	3	1	15.45	5	14	Sedentary	11	19.7363	7.64114	12.0952	LC	5965000	60.3959
308	European green woodpecker	Fuller et al.	2005	Britain	Northwestern Europe	1970 - 1990	20	Contraction	-0.0427942	-340	-4.2	NA	Picus viridis	European green woodpecker	Piciformes	Boreal & Temperate Forest	Invertivore	2	1	192.5	6	15	Sedentary	17	18.8214	5.94886	12.8726	LC	4385000	61.5287
309	European green woodpecker	Böhning-Gaese & Bauer	1996	Central Europe (Lake Constance)	Central Europe	1980 - 1990	10	Contraction	-0.04	-3.6	-0.0432692	NA	Picus viridis	European green woodpecker	Piciformes	Boreal & Temperate Forest	Invertivore	2	1	192.5	6	15	Sedentary	17	18.8214	5.94886	12.8726	LC	4385000	61.5287
310	European green woodpecker	Kolecek & Reif	2011	Czech Republic	Central Europe	1985/89 - 2001/03	15	Expansion	0.01			NA	Picus viridis	European green woodpecker	Piciformes	Boreal & Temperate Forest	Invertivore	2	1	192.5	6	15	Sedentary	17	18.8214	5.94886	12.8726	LC	4385000	61.5287
311	European green woodpecker	Gil-Tena et al.	2009	Spain (Catalonia)	Iberian peninsula	1975/83 - 1999/2002	21	Contraction			-2	NA	Picus viridis	European green woodpecker	Piciformes	Boreal & Temperate Forest	Invertivore	2	1	192.5	6	15	Sedentary	17	18.8214	5.94886	12.8726	LC	4385000	61.5287
312	European greenfinch	Fuller et al.	1995	Britain	Northwestern Europe	1970 - 1990	20	Contraction	-0.0271762	-320	-2.7	NA	Chloris chloris	European greenfinch	Passeriformes	Boreal & Temperate Forest	Herbivore	3	1	26.25	5	14	Sedentary	11	19.5259	4.69176	14.8342	LC	6675000	66.4484
313	European greenfinch	Böhning-Gaese & Bauer	1996	Central Europe (Lake Constance)	Central Europe	1980 - 1990	10	No shift	0	0	0	NA	Chloris chloris	European greenfinch	Passeriformes	Boreal & Temperate Forest	Herbivore	3	1	26.25	5	14	Sedentary	11	19.5259	4.69176	14.8342	LC	6675000	66.4484
314	European greenfinch	Kolecek & Reif	2011	Czech Republic	Central Europe	1985/89 - 2001/03	15	Expansion	0.01			NA	Chloris chloris	European greenfinch	Passeriformes	Boreal & Temperate Forest	Herbivore	3	1	26.25	5	14	Sedentary	11	19.5259	4.69176	14.8342	LC	6675000	66.4484
315	European greenfinch	Brommer et al.	2012	Finland	Fennoscandia	1974/79 - 1986/89 - 2006/10	32	Expansion	0.849096	5653.12	147.553	NA	Chloris chloris	European greenfinch	Passeriformes	Boreal & Temperate Forest	Herbivore	3	1	26.25	5	14	Sedentary	11	19.5259	4.69176	14.8342	LC	6675000	66.4484
316	European herring gull	Böhning-Gaese & Bauer	1996	Central Europe (Lake Constance)	Central Europe	1980 - 1990	10	Expansion	2	0.8	n.a.	NA	Larus argentatus	European herring gull	Charadriiformes	Marine & Coastal	Omnivore	2	4	1054	3	35	Short-distance	28	13.7667	3.18699	10.5797	LC	2055000	69.8876
317	European herring gull	Brommer et al.	2012	Finland	Fennoscandia	1974/79 - 1986/89 - 2006/10	32	Expansion	0.56639	3412.5	79.0159	NA	Larus argentatus	European herring gull	Charadriiformes	Marine & Coastal	Omnivore	2	4	1054	3	35	Short-distance	28	13.7667	3.18699	10.5797	LC	2055000	69.8876
318	European honey buzzard	Böhning-Gaese & Bauer	1996	Central Europe (Lake Constance)	Central Europe	1980 - 1990	10	Contraction	-1.35	-20	-0.806452	NA	Pernis apivorus	European honey buzzard	Accipitriformes	Boreal & Temperate Forest	Omnicarnivore	2	2	899	2	29	Long-distance	42	18.0756	5.49097	12.5847	LC	4215000	65.5828
319	European honey buzzard	Kolecek & Reif	2011	Czech Republic	Central Europe	1985/89 - 2001/03	15	Expansion	0.12			NA	Pernis apivorus	European honey buzzard	Accipitriformes	Boreal & Temperate Forest	Omnicarnivore	2	2	899	2	29	Long-distance	42	18.0756	5.49097	12.5847	LC	4215000	65.5828
320	European honey buzzard	Brommer et al.	2012	Finland	Fennoscandia	1974/79 - 1986/89 - 2006/10	32	Expansion	0.436322	1771.88	55.8071	NA	Pernis apivorus	European honey buzzard	Accipitriformes	Boreal & Temperate Forest	Omnicarnivore	2	2	899	2	29	Long-distance	42	18.0756	5.49097	12.5847	LC	4215000	65.5828
321	European nightjar	Gregory et al. + Conway et al.	2002 + 2007	Britain	Northwestern Europe	1970 - 2004	34	Contraction	-0.685783	-844.118	-0.510676	NA	Caprimulgus europaeus	European Nightjar	Caprimulgiformes	Wood & Shrubland	Invertivore	3	1	71.5	2	12	Long-distance	22	19.2161	7.30684	11.9092	LC	4445000	61.9198
322	European nightjar	Kolecek & Reif	2011	Czech Republic	Central Europe	1985/89 - 2001/03	15	Contraction	-0.63			NA	Caprimulgus europaeus	European nightjar	Caprimulgiformes	Wood & Shrubland	Invertivore	3	1	71.5	2	12	Long-distance	22	19.2161	7.30684	11.9092	LC	4445000	61.9198
323	European nightjar	Brommer et al.	2012	Finland	Fennoscandia	1974/79 - 1986/89 - 2006/10	32	Expansion	0.0754717	162.5	7.84314	NA	Caprimulgus europaeus	European nightjar	Caprimulgiformes	Wood & Shrubland	Invertivore	3	1	71.5	2	12	Long-distance	22	19.2161	7.30684	11.9092	LC	4445000	61.9198
324	European nightjar	Gil-Tena et al.	2009	Spain (Catalonia)	Iberian peninsula	1975/83 - 1999/2002	21	Expansion			32	NA	Caprimulgus europaeus	European nightjar	Caprimulgiformes	Wood & Shrubland	Invertivore	3	1	71.5	2	12	Long-distance	22	19.2161	7.30684	11.9092	LC	4445000	61.9198
325	European pied flycatcher	Fuller et al.	2005	Britain	Northwestern Europe	1970 - 1990	20	Expansion	0.29108	930	34.1	NA	Ficedula hypoleuca	European pied flycatcher	Passeriformes	Boreal & Temperate Forest	Invertivore	2	1	13.2	6.5	11	Long-distance	21	16.0017	3.28809	12.7136	LC	3922500	68.7569
326	European pied flycatcher	Böhning-Gaese & Bauer	1996	Central Europe (Lake Constance)	Central Europe	1980 - 1990	10	Expansion	0.32	8.4	0.375	NA	Ficedula hypoleuca	European pied flycatcher	Passeriformes	Boreal & Temperate Forest	Invertivore	2	1	13.2	6.5	11	Long-distance	21	16.0017	3.28809	12.7136	LC	3922500	68.7569
327	European pied flycatcher	Kolecek & Reif	2011	Czech Republic	Central Europe	1985/89 - 2001/03	15	Expansion	0.08			NA	Ficedula hypoleuca	European pied flycatcher	Passeriformes	Boreal & Temperate Forest	Invertivore	2	1	13.2	6.5	11	Long-distance	21	16.0017	3.28809	12.7136	LC	3922500	68.7569
328	European robin	Fuller et al.	2005	Britain	Northwestern Europe	1970 - 1990	20	Expansion	0.0076365	100	0.8	NA	Erithacus rubecula	European robin	Passeriformes	Boreal & Temperate Forest	Invertivore	3	1	17.55	5	19	Mixed	6	18.8569	3.95151	14.9054	LC	6422500	67.4782
329	European robin	Böhning-Gaese & Bauer	1996	Central Europe (Lake Constance)	Central Europe	1980 - 1990	10	Expansion	0.04	4.4	0.0385965	NA	Erithacus rubecula	European robin	Passeriformes	Boreal & Temperate Forest	Invertivore	3	1	17.55	5	19	Mixed	6	18.8569	3.95151	14.9054	LC	6422500	67.4782
330	European robin	Kolecek & Reif	2011	Czech Republic	Central Europe	1985/89 - 2001/03	15	Expansion	0.03			NA	Erithacus rubecula	European robin	Passeriformes	Boreal & Temperate Forest	Invertivore	3	1	17.55	5	19	Mixed	6	18.8569	3.95151	14.9054	LC	6422500	67.4782
331	European robin	Brommer et al.	2012	Finland	Fennoscandia	1974/79 - 1986/89 - 2006/10	32	Expansion	0.298119	2575	35.034	NA	Erithacus rubecula	European robin	Passeriformes	Boreal & Temperate Forest	Invertivore	3	1	17.55	5	19	Mixed	6	18.8569	3.95151	14.9054	LC	6422500	67.4782
332	European robin	Gil-Tena et al.	2009	Spain (Catalonia)	Iberian peninsula	1975/83 - 1999/2002	21	Expansion			7	NA	Erithacus rubecula	European robin	Passeriformes	Boreal & Temperate Forest	Invertivore	3	1	17.55	5	19	Mixed	6	18.8569	3.95151	14.9054	LC	6422500	67.4782
333	European roller	Reif et al.	2010	Czech Republic	Central Europe	1985/89 - 2001/09	15	Contraction	-2	-55.68	-100	NA	Coracias garrulus	European roller	Coraciiformes	Wood & Shrubland	Invertivore	3	1	140.5	4	9	Long-distance	22	19.7387	10.2527	9.48593	LC	1850000	57.1808
334	Ferruginous duck	Reif et al.	2010	Czech Republic	Central Europe	1985/89 - 2001/06	15	Contraction	-0.5	-18.56	-40	NA	Aythya nyroca	Ferruginous duck	Anseriformes	Inland wetlands	Herbivore	1	1	570	9	9	Short-distance	20	19.011	11.1667	7.84425	LC	777500	54.2414
335	Ferruginous duck	Pagel et al.	2014	Spain (eastern wetlands)	Iberian peninsula	1990/00 - 2001/11	10	No shift				NA	Aythya nyroca	Ferruginous Duck	Anseriformes	Inland wetlands	Herbivore	1	1	570	9	9	Short-distance	20	19.011	11.1667	7.84425	LC	777500	54.2414
336	Fieldfare	Böhning-Gaese & Bauer	1996	Central Europe (Lake Constance)	Central Europe	1980 - 1990	10	Expansion	0.01	1.2	0.0103448	NA	Turdus pilaris	Fieldfare	Passeriformes	Wood & Shrubland	Invertivore	3	1	105.05	5.5	18	Short-distance	8	14.6811	2.95846	11.7226	LC	3802500	69.1171
337	Fieldfare	Kolecek & Reif	2011	Czech Republic	Central Europe	1985/89 - 2001/03	15	Expansion	0.07			NA	Turdus pilaris	Fieldfare	Passeriformes	Wood & Shrubland	Invertivore	3	1	105.05	5.5	18	Short-distance	8	14.6811	2.95846	11.7226	LC	3802500	69.1171
338	Gadwall	Böhning-Gaese & Bauer	1996	Central Europe (Lake Constance)	Central Europe	1980 - 1990	10	Expansion	0.48	4	0.625	NA	Mareca strepera	Gadwall	Anseriformes	Inland wetlands	Herbivore	2	1	792.5	10	13	Mixed	20	18.0904	6.39611	11.6943	LC	1722500	64.1874
339	Gadwall	Kolecek & Reif	2011	Czech Republic	Central Europe	1985/89 - 2001/03	15	Expansion	0.37			NA	Mareca strepera	Gadwall	Anseriformes	Inland wetlands	Herbivore	2	1	792.5	10	13	Mixed	20	18.0904	6.39611	11.6943	LC	1722500	64.1874
340	Gadwall	Brommer et al.	2012	Finland	Fennoscandia	1974/79 - 1986/89 - 2006/10	32	Expansion	1.76087	1012.5	1472.73	NA	Mareca strepera	Gadwall	Anseriformes	Inland wetlands	Herbivore	2	1	792.5	10	13	Mixed	20	18.0904	6.39611	11.6943	LC	1722500	64.1874
341	Gadwall	Pagel et al.	2014	Spain (eastern wetlands)	Iberian peninsula	1990/00 - 2001/11	10	Expansion				NA	Mareca strepera	Gadwall	Anseriformes	Inland wetlands	Herbivore	2	1	792.5	10	13	Mixed	20	18.0904	6.39611	11.6943	LC	1722500	64.1874
342	Garden warbler	Fuller et al.	2005	Britain	Northwestern Europe	1970 - 1990	20	Expansion	0.0183784	170	1.9	NA	Sylvia borin	Garden warbler	Passeriformes	Boreal & Temperate Forest	Invertivore	3	1	18.7	4.5	14	Long-distance	41	17.474	3.6128	13.8612	LC	5262500	68.0056
343	Garden warbler	Böhning-Gaese & Bauer	1996	Central Europe (Lake Constance)	Central Europe	1980 - 1990	10	Contraction	-0.02	-2.8	-0.0237288	NA	Sylvia borin	Garden warbler	Passeriformes	Boreal & Temperate Forest	Invertivore	3	1	18.7	4.5	14	Long-distance	41	17.474	3.6128	13.8612	LC	5262500	68.0056
344	Garden warbler	Kolecek & Reif	2011	Czech Republic	Central Europe	1985/89 - 2001/03	15	Expansion	0.02			NA	Sylvia borin	Garden warbler	Passeriformes	Boreal & Temperate Forest	Invertivore	3	1	18.7	4.5	14	Long-distance	41	17.474	3.6128	13.8612	LC	5262500	68.0056
345	Garden warbler	Brommer et al.	2012	Finland	Fennoscandia	1974/79 - 1986/89 - 2006/10	32	Expansion	0.214816	1671.88	24.0666	NA	Sylvia borin	Garden warbler	Passeriformes	Boreal & Temperate Forest	Invertivore	3	1	18.7	4.5	14	Long-distance	41	17.474	3.6128	13.8612	LC	5262500	68.0056
346	Garganey	Böhning-Gaese & Bauer	1996	Central Europe (Lake Constance)	Central Europe	1980 - 1990	10	Expansion	0.25	0.8	0.285714	NA	Spatula querquedula	Garganey	Anseriformes	Inland wetlands	Omnivore	2	4	380	8.5	14.7	Long-distance	20	18.012	6.09765	11.9144	LC	3627500	65.4153
347	Garganey	Kolecek & Reif	2011	Czech Republic	Central Europe	1985/89 - 2001/03	15	Contraction	-0.01			NA	Spatula querquedula	Garganey	Anseriformes	Inland wetlands	Omnivore	2	4	380	8.5	14.7	Long-distance	20	18.012	6.09765	11.9144	LC	3627500	65.4153
348	Garganey	Brommer et al.	2012	Finland	Fennoscandia	1974/79 - 1986/89 - 2006/10	32	Contraction	-0.0569185	-90.625	-5.53435	NA	Spatula querquedula	Garganey	Anseriformes	Inland wetlands	Omnivore	2	4	380	8.5	14.7	Long-distance	20	18.012	6.09765	11.9144	LC	3627500	65.4153
349	Garganey	Pagel et al.	2014	Spain (eastern wetlands)	Iberian peninsula	1990/00 - 2001/11	10	No shift				NA	Spatula querquedula	Garganey	Anseriformes	Inland wetlands	Omnivore	2	4	380	8.5	14.7	Long-distance	20	18.012	6.09765	11.9144	LC	3627500	65.4153
350	Glossy ibis	Pagel et al.	2014	Spain (eastern wetlands)	Iberian peninsula	1990/00 - 2001/11	10	No shift				NA	Plegadis falcinellus	Glossy Ibis	Pelecaniformes	Inland wetlands	Invertivore	2	1	634	4	9	Long-distance	69	19.0613	14.579	4.48236	LC	165000	48.2153
351	Goldcrest	Fuller et al.	2005	Britain	Northwestern Europe	1970 - 1990	20	Contraction	-0.00685225	-80	-0.7	NA	Regulus regulus	Goldcrest	Passeriformes	Boreal & Temperate Forest	Invertivore	1	1	5.4	10	5	Mixed	10	16.6928	4.12297	12.5699	LC	4497500	67.4024
352	Goldcrest	Böhning-Gaese & Bauer	1996	Central Europe (Lake Constance)	Central Europe	1980 - 1990	10	Expansion	0.09	8	0.0925926	NA	Regulus regulus	Goldcrest	Passeriformes	Boreal & Temperate Forest	Invertivore	1	1	5.4	10	5	Mixed	10	16.6928	4.12297	12.5699	LC	4497500	67.4024
353	Goldcrest	Kolecek & Reif	2011	Czech Republic	Central Europe	1985/89 - 2001/03	15	Expansion	0.07			NA	Regulus regulus	Goldcrest	Passeriformes	Boreal & Temperate Forest	Invertivore	1	1	5.4	10	5	Mixed	10	16.6928	4.12297	12.5699	LC	4497500	67.4024
354	Goldcrest	Brommer et al.	2012	Finland	Fennoscandia	1974/79 - 1986/89 - 2006/10	32	Expansion	0.331494	2534.38	39.7354	NA	Regulus regulus	Goldcrest	Passeriformes	Boreal & Temperate Forest	Invertivore	1	1	5.4	10	5	Mixed	10	16.6928	4.12297	12.5699	LC	4497500	67.4024
355	Goosander	Brommer et al.	2012	Finland	Fennoscandia	1974/79 - 1986/89 - 2006/10	32	Expansion	0.622437	3225	90.3678	NA	Mergus merganser	Goosander	Anseriformes	Inland wetlands	Piscivore	2	1	1435.5	9.5	15	Short-distance	NA	12.9523	2.27283	10.6794	LC	1902500	69.7794
356	Great bustard	Reif et al.	2010	Czech Republic	Central Europe	1985/89 - 2001/25	15	Contraction	-2	-18.56	-100	NA	Otis tarda	Great bustard	Otidiformes	Agriculture & Grasslands	Invertivore	1	2	7895.5	2.5	10	Sedentary	19	19.8629	12.2485	7.61442	LC	525000	52.4734
357	Great cormorant	Kolecek & Reif	2011	Czech Republic	Central Europe	1985/89 - 2001/03	15	Expansion	0.24			NA	Phalacrocorax carbo	Great cormorant	Suliformes	Fresh & Salt water	Piscivore	2	1	2254	3.5	27	Short-distance	38	17.3489	4.24635	13.1026	LC	967500	69.8154
358	Great cormorant	Engström	2001	Sweden	Fennoscandia	1986 - 1999	13	Expansion				NA	Phalacrocorax carbo	Great Cormorant	Suliformes	Fresh & Salt water	Piscivore	2	1	2254	3.5	27	Short-distance	38	17.3489	4.24635	13.1026	LC	967500	69.8154
359	Great crested grebe	Böhning-Gaese & Bauer	1996	Central Europe (Lake Constance)	Central Europe	1980 - 1990	10	Expansion	0.01	-0.4	-0.0120482	NA	Podiceps cristatus	Great crested grebe	Podicipediformes	Inland wetlands	Piscivore	1	1	673.5	4	19	Short-distance	38	18.6099	6.94352	11.6664	LC	4300000	64.321
360	Great crested grebe	Kolecek & Reif	2011	Czech Republic	Central Europe	1985/89 - 2001/03	15	Contraction	-0.04			NA	Podiceps cristatus	Great crested grebe	Podicipediformes	Inland wetlands	Piscivore	1	1	673.5	4	19	Short-distance	38	18.6099	6.94352	11.6664	LC	4300000	64.321
361	Great crested grebe	Brommer et al.	2012	Finland	Fennoscandia	1974/79 - 1986/89 - 2006/10	32	Expansion	0.1592	671.875	17.2969	NA	Podiceps cristatus	Great crested grebe	Podicipediformes	Inland wetlands	Piscivore	1	1	673.5	4	19	Short-distance	38	18.6099	6.94352	11.6664	LC	4300000	64.321
362	Great crested grebe	Pagel et al.	2014	Spain (eastern wetlands)	Iberian peninsula	1990/00 - 2001/11	10	Expansion				NA	Podiceps cristatus	Great Crested Grebe	Podicipediformes	Inland wetlands	Piscivore	1	1	673.5	4	19	Short-distance	38	18.6099	6.94352	11.6664	LC	4300000	64.321
363	Great grey owl	Brommer et al.	2012	Finland	Fennoscandia	1974/79 - 1986/89 - 2006/10	32	Expansion	0.681967	650	103.483	NA	Strix nebulosa	Great grey owl	Strigiformes	Boreal & Temperate Forest	Carnivore	1	1	891.5	4.5	16	Mixed	8	11.4887	4.06295	7.42576	LC	500000	68.5071
364	Great grey shrike	Böhning-Gaese & Bauer	1996	Central Europe (Lake Constance)	Central Europe	1980 - 1990	10	Contraction	-2	-0.4	-1	NA	Lanius excubitor	Great grey shrike	Passeriformes	Wood & Shrubland	Omnicarnivore	2	2	67	5.5	8	Mixed	10	19.2497	3.41508	15.8346	LC	3090000	68.3967
365	Great grey shrike	Kolecek & Reif	2011	Czech Republic	Central Europe	1985/89 - 2001/03	15	Contraction	-0.04			NA	Lanius excubitor	Great grey shrike	Passeriformes	Wood & Shrubland	Omnicarnivore	2	2	67	5.5	8	Mixed	10	19.2497	3.41508	15.8346	LC	3090000	68.3967
366	Great reed warbler	Böhning-Gaese & Bauer	1996	Central Europe (Lake Constance)	Central Europe	1980 - 1990	10	Contraction	-0.1	-0.8	-0.0952381	NA	Acrocephalus arundinaceus	Great reed warbler	Passeriformes	Inland wetlands	Invertivore	2	1	30.3	4.5	10	Long-distance	47	19.5662	8.75648	10.8097	LC	3942500	59.9636
367	Great reed warbler	Kolecek & Reif	2011	Czech Republic	Central Europe	1985/89 - 2001/03	15	Contraction	-0.01			NA	Acrocephalus arundinaceus	Great reed warbler	Passeriformes	Inland wetlands	Invertivore	2	1	30.3	4.5	10	Long-distance	47	19.5662	8.75648	10.8097	LC	3942500	59.9636
368	Great reed warbler	Brommer et al.	2012	Finland	Fennoscandia	1974/79 - 1986/89 - 2006/10	32	Expansion	0.772152	381.25	125.773	NA	Acrocephalus arundinaceus	Great reed warbler	Passeriformes	Inland wetlands	Invertivore	2	1	30.3	4.5	10	Long-distance	47	19.5662	8.75648	10.8097	LC	3942500	59.9636
369	Great spotted woodpecker	Fuller et al.	2005	Britain	Northwestern Europe	1970 - 1990	20	Contraction	-0.0453979	-455	-4.4	NA	Dendrocopos major	Great spotted woodpecker	Piciformes	Boreal & Temperate Forest	Invertivore	1	1	74	5.5	13	Sedentary	17	18.5099	4.27023	14.2397	LC	6047500	66.7738
370	Great spotted woodpecker	Böhning-Gaese & Bauer	1996	Central Europe (Lake Constance)	Central Europe	1980 - 1990	10	Expansion	0.06	6.4	0.0583942	NA	Dendrocopos major	Great spotted woodpecker	Piciformes	Boreal & Temperate Forest	Invertivore	1	1	74	5.5	13	Sedentary	17	18.5099	4.27023	14.2397	LC	6047500	66.7738
371	Great spotted woodpecker	Kolecek & Reif	2011	Czech Republic	Central Europe	1985/89 - 2001/03	15	Expansion	0.03			NA	Dendrocopos major	Great spotted woodpecker	Piciformes	Boreal & Temperate Forest	Invertivore	1	1	74	5.5	13	Sedentary	17	18.5099	4.27023	14.2397	LC	6047500	66.7738
372	Great spotted woodpecker	Brommer et al.	2012	Finland	Fennoscandia	1974/79 - 1986/89 - 2006/10	32	Expansion	0.409673	3546.88	51.5207	NA	Dendrocopos major	Great spotted woodpecker	Piciformes	Boreal & Temperate Forest	Invertivore	1	1	74	5.5	13	Sedentary	17	18.5099	4.27023	14.2397	LC	6047500	66.7738
373	Great spotted woodpecker	Gil-Tena et al.	2009	Spain (Catalonia)	Iberian peninsula	1975/83 - 1999/2002	21	Expansion			48	S	Dendrocopos major	Great spotted woodpecker	Piciformes	Boreal & Temperate Forest	Invertivore	1	1	74	5.5	13	Sedentary	17	18.5099	4.27023	14.2397	LC	6047500	66.7738
374	Great tit	Fuller et al.	2005	Britain	Northwestern Europe	1970 - 1990	20	Contraction	-0.00571429	-70	-0.6	NA	Parus major	Great tit	Passeriformes	Wood & Shrubland	Invertivore	2	1	18.25	10	15	Sedentary	5	19.5236	3.98253	15.541	LC	6952500	67.5542
375	Great tit	Böhning-Gaese & Bauer	1996	Central Europe (Lake Constance)	Central Europe	1980 - 1990	10	Contraction	-0.01	-0.8	-0.00660066	NA	Parus major	Great tit	Passeriformes	Wood & Shrubland	Invertivore	2	1	18.25	10	15	Sedentary	5	19.5236	3.98253	15.541	LC	6952500	67.5542
376	Great tit	Kolecek & Reif	2011	Czech Republic	Central Europe	1985/89 - 2001/03	15	Expansion	0.01			NA	Parus major	Great tit	Passeriformes	Wood & Shrubland	Invertivore	2	1	18.25	10	15	Sedentary	5	19.5236	3.98253	15.541	LC	6952500	67.5542
377	Great tit	Brommer et al.	2012	Finland	Fennoscandia	1974/79 - 1986/89 - 2006/10	32	Expansion	0.31622	2896.88	37.5608	NA	Parus major	Great tit	Passeriformes	Wood & Shrubland	Invertivore	2	1	18.25	10	15	Sedentary	5	19.5236	3.98253	15.541	LC	6952500	67.5542
378	Great white egret	Reif et al.	2010	Czech Republic	Central Europe	1985/89 - 2001/11	15	Expansion	2	102.08	n.a.	NA	Ardea alba	Great white egret	Pelecaniformes	Inland wetlands	Omnicarnivore	2	3	995	4	14	Short-distance	69	17.1053	11.6729	5.43238	LC	397500	52.9496
379	Green sandpiper	Brommer et al.	2012	Finland	Fennoscandia	1974/79 - 1986/89 - 2006/10	32	Expansion	0.527372	3612.5	71.6233	NA	Tringa ochropus	Green sandpiper	Charadriiformes	Boreal & Temperate Forest	Invertivore	3	1	80	4	12	Mixed	55	14.8523	3.71326	11.1391	LC	2420000	67.9156
380	Greenish warbler	Brommer et al.	2012	Finland	Fennoscandia	1974/79 - 1986/89 - 2006/10	32	Expansion	0.694202	1365.62	106.326	NA	Phylloscopus trochiloides	Greenish warbler	Passeriformes	Boreal & Temperate Forest	Invertivore	2	1	7.65	5	6	Long-distance	21	13.4287	5.15016	8.27858	LC	810000	66.1157
381	Grey heron	Böhning-Gaese & Bauer	1996	Central Europe (Lake Constance)	Central Europe	1980 - 1990	10	Expansion	0.77	2	1.25	NA	Ardea cinerea	Grey heron	Pelecaniformes	Inland wetlands	Piscivore	2	2	1433	4.5	37	Short-distance	69	18.6137	5.98313	12.6306	LC	4305000	64.0652
382	Grey heron	Kolecek & Reif	2011	Czech Republic	Central Europe	1985/89 - 2001/03	15	Expansion	0.66			NA	Ardea cinerea	Grey heron	Pelecaniformes	Inland wetlands	Piscivore	2	2	1433	4.5	37	Short-distance	69	18.6137	5.98313	12.6306	LC	4305000	64.0652
383	Grey heron	Brommer et al.	2012	Finland	Fennoscandia	1974/79 - 1986/89 - 2006/10	32	Expansion	1.67647	1425	1036.36	NA	Ardea cinerea	Grey heron	Pelecaniformes	Inland wetlands	Piscivore	2	2	1433	4.5	37	Short-distance	69	18.6137	5.98313	12.6306	LC	4305000	64.0652
384	Grey heron	Pagel et al.	2014	Spain (eastern wetlands)	Iberian peninsula	1990/00 - 2001/11	10	Expansion				NA	Ardea cinerea	Grey Heron	Pelecaniformes	Inland wetlands	Piscivore	2	2	1433	4.5	37	Short-distance	69	18.6137	5.98313	12.6306	LC	4305000	64.0652
385	Grey partridge	Fuller et al.	1995	Britain	Northwestern Europe	1970 - 1990	20	Contraction	-0.205947	-1870	-18.7	NA	Perdix perdix	Grey partridge	Galliformes	Agriculture & Grasslands	Herbivore	1	2	382	15	5	Sedentary	NA	17.3157	7.91664	9.39907	LC	4160000	61.4486
386	Grey partridge	Böhning-Gaese & Bauer	1996	Central Europe (Lake Constance)	Central Europe	1980 - 1990	10	Contraction	-0.29	-1.2	-0.25	NA	Perdix perdix	Grey partridge	Galliformes	Agriculture & Grasslands	Herbivore	1	2	382	15	5	Sedentary	NA	17.3157	7.91664	9.39907	LC	4160000	61.4486
387	Grey partridge	Kolecek & Reif	2011	Czech Republic	Central Europe	1985/89 - 2001/03	15	Contraction	-0.11			NA	Perdix perdix	Grey partridge	Galliformes	Agriculture & Grasslands	Herbivore	1	2	382	15	5	Sedentary	NA	17.3157	7.91664	9.39907	LC	4160000	61.4486
388	Grey partridge	Brommer	2004	Finland	Fennoscandia	1974/79 - 1986/89	12	Contraction			-27.5564	NA	Perdix perdix	Grey partridge	Galliformes	Agriculture & Grasslands	Herbivore	1	2	382	15	5	Sedentary	NA	17.3157	7.91664	9.39907	LC	4160000	61.4486
389	Grey wagtail	Böhning-Gaese & Bauer	1996	Central Europe (Lake Constance)	Central Europe	1980 - 1990	10	Expansion	0.17	4.4	0.180328	NA	Motacilla cinerea	Grey wagtail	Passeriformes	Inland wetlands	Invertivore	2	1	17.85	5	8	Short-distance	25	19.2244	4.86922	14.3552	LC	3652500	62.3823
390	Grey wagtail	Kolecek & Reif	2011	Czech Republic	Central Europe	1985/89 - 2001/03	15	Expansion	0.08			NA	Motacilla cinerea	Grey wagtail	Passeriformes	Inland wetlands	Invertivore	2	1	17.85	5	8	Short-distance	25	19.2244	4.86922	14.3552	LC	3652500	62.3823
391	Grey-headed woodpecker	Böhning-Gaese & Bauer	1996	Central Europe (Lake Constance)	Central Europe	1980 - 1990	10	Contraction	-0.02	-1.2	-0.0223881	NA	Picus canus	Grey-headed woodpecker	Piciformes	Boreal & Temperate Forest	Invertivore	2	1	136.5	8	8	Sedentary	17	16.5308	5.18368	11.3471	LC	2670000	63.64
392	Grey-headed woodpecker	Kolecek & Reif	2011	Czech Republic	Central Europe	1985/89 - 2001/03	15	Contraction	-0.04			NA	Picus canus	Grey-headed woodpecker	Piciformes	Boreal & Temperate Forest	Invertivore	2	1	136.5	8	8	Sedentary	17	16.5308	5.18368	11.3471	LC	2670000	63.64
393	Grey-headed woodpecker	Brommer et al.	2012	Finland	Fennoscandia	1974/79 - 1986/89 - 2006/10	32	Expansion	1.09648	2237.5	242.712	NA	Picus canus	Grey-headed woodpecker	Piciformes	Boreal & Temperate Forest	Invertivore	2	1	136.5	8	8	Sedentary	17	16.5308	5.18368	11.3471	LC	2670000	63.64
394	Greylag goose	Böhning-Gaese & Bauer	1996	Central Europe (Lake Constance)	Central Europe	1980 - 1990	10	Expansion	2	0.8	n.a.	NA	Anser anser	Greylag goose	Anseriformes	Habitat generalist	Herbivore	4	1	3347	5	23	Short-distance	34	16.2439	3.05894	13.185	LC	1790000	68.6122
395	Greylag goose	Kolecek & Reif	2011	Czech Republic	Central Europe	1985/89 - 2001/03	15	Expansion	0.69			NA	Anser anser	Greylag goose	Anseriformes	Habitat generalist	Herbivore	4	1	3347	5	23	Short-distance	34	16.2439	3.05894	13.185	LC	1790000	68.6122
396	Gull-billed Tern	Pagel et al.	2014	Spain (eastern wetlands)	Iberian peninsula	1990/00 - 2001/11	10	Expansion				NA	Gelochelidon nilotica	Gull-billed Tern	Charadriiformes	Marine & Coastal	Omnicarnivore	2	3	221	2.5	16	Long-distance	NA	20.309	11.4273	8.88175	LC	167500	55.4182
397	Hawfinch	Böhning-Gaese & Bauer	1996	Central Europe (Lake Constance)	Central Europe	1980 - 1990	10	Expansion	0.16	11.2	0.176101	NA	Coccothraustes coccothraustes	Hawfinch	Passeriformes	Boreal & Temperate Forest	Herbivore	1	2	57.9	4.5	13	Mixed	11	18.8216	7.42957	11.3921	LC	4212500	61.0935
398	Hawfinch	Kolecek & Reif	2011	Czech Republic	Central Europe	1985/89 - 2001/03	15	Expansion	0.08			NA	Coccothraustes coccothraustes	Hawfinch	Passeriformes	Boreal & Temperate Forest	Herbivore	1	2	57.9	4.5	13	Mixed	11	18.8216	7.42957	11.3921	LC	4212500	61.0935
399	Hawfinch	Brommer et al.	2012	Finland	Fennoscandia	1974/79 - 1986/89 - 2006/10	32	Expansion	1.60424	709.375	810.714	NA	Coccothraustes coccothraustes	Hawfinch	Passeriformes	Boreal & Temperate Forest	Herbivore	1	2	57.9	4.5	13	Mixed	11	18.8216	7.42957	11.3921	LC	4212500	61.0935
400	Hawfinch	Gregory et al.	2002	UK	Northwestern Europe	1968/72 - 1988/91	20	Contraction	-0.372093	-720	-31	NA	Coccothraustes coccothraustes	Hawfinch	Passeriformes	Boreal & Temperate Forest	Herbivore	1	2	57.9	4.5	13	Mixed	11	18.8216	7.42957	11.3921	LC	4212500	61.0935
401	Hazel grouse	Kolecek & Reif	2011	Czech Republic	Central Europe	1985/89 - 2001/03	15	Contraction	-0.23			NA	Tetrastes bonasia	Hazel grouse	Galliformes	Boreal & Temperate Forest	Herbivore	1	3	397.5	9	7	Sedentary	5	15.1751	3.68469	11.4904	LC	2377500	67.6673
402	Hazel grouse	Brommer et al.	2012	Finland	Fennoscandia	1974/79 - 1986/89 - 2006/10	32	Expansion	0.13856	1115.62	14.8874	NA	Tetrastes bonasia	Hazel grouse	Galliformes	Boreal & Temperate Forest	Herbivore	1	3	397.5	9	7	Sedentary	5	15.1751	3.68469	11.4904	LC	2377500	67.6673
403	Hen harrier	Kolecek & Reif	2011	Czech Republic	Central Europe	1985/89 - 2001/03	15	Contraction	-0.18			NA	Circus cyaneus	Hen harrier	Accipitriformes	Wood & Shrubland	Carnivore	3	1	436.5	5	17	Short-distance	22	16.4206	3.37446	13.0461	LC	2557500	68.1916
404	Hooded crow	Kolecek & Reif	2011	Czech Republic	Central Europe	1985/89 - 2001/03	15	Contraction	-0.14			NA	Corvus cornix	Hooded crow	Passeriformes	Habitat generalist	Omnivore	8	4	510	4.5	16.8	Mixed	NA	NA	NA	NA	NA	NA	NA
405	Horned grebe	Brommer et al.	2012	Finland	Fennoscandia	1974/79 - 1986/89 - 2006/10	32	Expansion	0.398749	796.875	49.8047	NA	Podiceps auritus	Horned grebe	Podicipediformes	Inland wetlands	Omnicarnivore	1	2	412	4.5	7	Short-distance	38	13.6326	3.33503	10.2976	NT	957500	69.4356
406	Horned lark	Virkkala et al.	2014	Finland	Fennoscandia	1974/89 - 2006/10	27	Contraction	-1.6	-29.6296	-88.9	NA	Eremophila alpestris	Horned lark	Passeriformes	Tundra-Mire-Moor	Herbi-invertivore	1	2	37.5	3	7	Short-distance	6	18.3455	0.516797	17.8287	LC	332500	70.5194
407	House sparrow	Böhning-Gaese & Bauer	1996	Central Europe (Lake Constance)	Central Europe	1980 - 1990	10	Expansion	0.01	1.6	0.0135135	NA	Passer domesticus	House sparrow	Passeriformes	Wood & Shrubland	Herbivore	2	1	29.25	4.5	20	Sedentary	8	19.6501	3.96851	15.6816	LC	6765000	67.8375
408	House sparrow	Kolecek & Reif	2011	Czech Republic	Central Europe	1985/89 - 2001/03	15	No shift	0			NA	Passer domesticus	House sparrow	Passeriformes	Wood & Shrubland	Herbivore	2	1	29.25	4.5	20	Sedentary	8	19.6501	3.96851	15.6816	LC	6765000	67.8375
409	House sparrow	Brommer et al.	2012	Finland	Fennoscandia	1974/79 - 1986/89 - 2006/10	32	Expansion	0.135387	906.25	14.5218	NA	Passer domesticus	House sparrow	Passeriformes	Wood & Shrubland	Herbivore	2	1	29.25	4.5	20	Sedentary	8	19.6501	3.96851	15.6816	LC	6765000	67.8375
410	Icterine warbler	Böhning-Gaese & Bauer	1996	Central Europe (Lake Constance)	Central Europe	1980 - 1990	10	Contraction	-0.04	-3.6	-0.0439024	NA	Hippolais icterina	Icterine warbler	Passeriformes	Boreal & Temperate Forest	Invertivore	3	1	13.3	4.5	11	Long-distance	40	16.0778	4.15429	11.9235	LC	3580000	65.9394
411	Icterine warbler	Kolecek & Reif	2011	Czech Republic	Central Europe	1985/89 - 2001/03	15	Expansion	0.02			NA	Hippolais icterina	Icterine warbler	Passeriformes	Boreal & Temperate Forest	Invertivore	3	1	13.3	4.5	11	Long-distance	40	16.0778	4.15429	11.9235	LC	3580000	65.9394
412	Icterine warbler	Brommer et al.	2012	Finland	Fennoscandia	1974/79 - 1986/89 - 2006/10	32	Expansion	0.695017	1634.38	106.517	NA	Hippolais icterina	Icterine warbler	Passeriformes	Boreal & Temperate Forest	Invertivore	3	1	13.3	4.5	11	Long-distance	40	16.0778	4.15429	11.9235	LC	3580000	65.9394
413	Jack snipe	Brommer et al.	2012	Finland	Fennoscandia	1974/79 - 1986/89 - 2006/10	32	Expansion	0.240202	296.875	27.2989	NA	Lymnocryptes minimus	Jack snipe	Charadriiformes	Inland wetlands	Herbi-invertivore	2	2	55	4	12	Mixed	55	10.6445	2.6886	7.95588	LC	510000	69.804
414	Kentish Plover	Pagel et al.	2014	Spain (eastern wetlands)	Iberian peninsula	1990/00 - 2001/11	10	No shift				NA	Charadrius alexandrinus	Kentish Plover	Charadriiformes	Marine & Coastal	Invertivore	1	1	45	3	19	Mixed	16	20.0424	11.4899	8.55257	LC	767500	54.9053
415	Lapland longspur	Brommer et al.	2012	Finland	Fennoscandia	1974/79 - 1986/89 - 2006/10	32	Expansion	0.0392157	25	4	NA	Calcarius lapponicus	Lapland longspur	Passeriformes	Tundra-Mire-Moor	Herbi-invertivore (herbivore)	1	2	25.2	5.5	6	Short-distance	9	8.4453	0.77988	7.66542	LC	425000	70.7472
416	Lesser black-backed gull	Brommer et al.	2012	Finland	Fennoscandia	1974/79 - 1986/89 - 2006/10	32	Expansion	0.192184	937.5	21.2615	NA	Larus fuscus	Lesser black-backed gull	Charadriiformes	Marine & Coastal	Omnivore	2	3	824	3	35	Short-distance	28	14.7909	2.62189	12.169	LC	1317500	69.6079
417	Lesser grey shrike	Reif et al.	2010	Czech Republic	Central Europe	1985/89 - 2001/18	15	Contraction	-2	-9.28	-100	NA	Lanius minor	Lesser grey shrike	Passeriformes	Wood & Shrubland	Invertivore	2	1	46.55	5.5	6	Long-distance	10	19.4537	10.733	8.72073	LC	1587500	52.4623
418	Lesser redpoll	Fuller et al.	2005	Britain	Northwestern Europe	1970 - 1990	20	Contraction	-0.120546	-1125	-11.4	NA	Acanthis cabaret	Lesser redpoll	Passeriformes	Wood & Shrubland	Herbivore	3	2	11	4.5	7	Mixed	23	NA	NA	NA	NA	NA	NA
419	Lesser spotted woodpecker	Fuller et al.	2005	Britain	Northwestern Europe	1970 - 1990	20	Contraction	-0.117927	-495	-11.1	NA	Dryobates minor	Lesser spotted woodpecker	Piciformes	Boreal & Temperate Forest	Invertivore	2	1	21.5	5	10	Sedentary	17	17.5463	3.64264	13.9036	LC	4742500	67.6441
420	Lesser spotted woodpecker	Böhning-Gaese & Bauer	1996	Central Europe (Lake Constance)	Central Europe	1980 - 1990	10	Contraction	-0.12	-6.8	-0.111111	NA	Dryobates minor	Lesser spotted woodpecker	Piciformes	Boreal & Temperate Forest	Invertivore	2	1	21.5	5	10	Sedentary	17	17.5463	3.64264	13.9036	LC	4742500	67.6441
421	Lesser spotted woodpecker	Kolecek & Reif	2011	Czech Republic	Central Europe	1985/89 - 2001/03	15	Expansion	0.09			NA	Dryobates minor	Lesser spotted woodpecker	Piciformes	Boreal & Temperate Forest	Invertivore	2	1	21.5	5	10	Sedentary	17	17.5463	3.64264	13.9036	LC	4742500	67.6441
422	Lesser spotted woodpecker	Brommer et al.	2012	Finland	Fennoscandia	1974/79 - 1986/89 - 2006/10	32	Expansion	0.710393	2403.12	110.172	NA	Dryobates minor	Lesser spotted woodpecker	Piciformes	Boreal & Temperate Forest	Invertivore	2	1	21.5	5	10	Sedentary	17	17.5463	3.64264	13.9036	LC	4742500	67.6441
423	Lesser spotted woodpecker	Gil-Tena et al.	2009	Spain (Catalonia)	Iberian peninsula	1975/83 - 1999/2002	21	Expansion			631	NA	Dryobates minor	Lesser spotted woodpecker	Piciformes	Boreal & Temperate Forest	Invertivore	2	1	21.5	5	10	Sedentary	17	17.5463	3.64264	13.9036	LC	4742500	67.6441
424	Lesser whitethroat	Fuller et al.	2005	Britain	Northwestern Europe	1970 - 1990	20	Expansion	0.149683	885	16.2	NA	Sylvia curruca	Lesser whitethroat	Passeriformes	Wood & Shrubland	Invertivore	2	1	12.4	5	8	Long-distance	14	17.2056	4.49434	12.7113	LC	4742500	66.1571
425	Lesser whitethroat	Böhning-Gaese & Bauer	1996	Central Europe (Lake Constance)	Central Europe	1980 - 1990	10	Contraction	-0.28	-15.6	-0.246835	NA	Sylvia curruca	Lesser whitethroat	Passeriformes	Wood & Shrubland	Invertivore	2	1	12.4	5	8	Long-distance	14	17.2056	4.49434	12.7113	LC	4742500	66.1571
426	Lesser whitethroat	Kolecek & Reif	2011	Czech Republic	Central Europe	1985/89 - 2001/03	15	Expansion	0.04			NA	Sylvia curruca	Lesser whitethroat	Passeriformes	Wood & Shrubland	Invertivore	2	1	12.4	5	8	Long-distance	14	17.2056	4.49434	12.7113	LC	4742500	66.1571
427	Lesser whitethroat	Brommer et al.	2012	Finland	Fennoscandia	1974/79 - 1986/89 - 2006/10	32	Expansion	0.280247	2059.38	32.5915	NA	Sylvia curruca	Lesser whitethroat	Passeriformes	Wood & Shrubland	Invertivore	2	1	12.4	5	8	Long-distance	14	17.2056	4.49434	12.7113	LC	4742500	66.1571
428	Little bittern	Böhning-Gaese & Bauer	1996	Central Europe (Lake Constance)	Central Europe	1980 - 1990	10	Expansion	0.5	1.6	0.666667	NA	Ixobrychus minutus	Little bittern	Pelecaniformes	Inland wetlands	Omnicarnivore	2	2	147.5	5.5	13	Long-distance	69	19.6071	10.2107	9.39644	LC	2495000	54.9282
429	Little bittern	Reif et al.	2010	Czech Republic	Central Europe	1985/89 - 2001/17	15	Expansion	0.108108	37.12	11.4286	NA	Ixobrychus minutus	Little bittern	Pelecaniformes	Inland wetlands	Omnicarnivore	2	2	147.5	5.5	13	Long-distance	69	19.6071	10.2107	9.39644	LC	2495000	54.9282
430	Little bittern	Pagel et al.	2014	Spain (eastern wetlands)	Iberian peninsula	1990/00 - 2001/11	10	Expansion				NA	Ixobrychus minutus	Little Bittern	Pelecaniformes	Inland wetlands	Omnicarnivore	2	2	147.5	5.5	13	Long-distance	69	19.6071	10.2107	9.39644	LC	2495000	54.9282
431	Little bunting	Brommer et al.	2012	Finland	Fennoscandia	1974/79 - 1986/89 - 2006/10	32	Expansion	1.07451	428.125	232.203	NA	Emberiza pusilla	Little bunting	Passeriformes	Tundra-Mire-Moor	Herbi-invertivore	2	2	15.4	5	NA	Long-distance	9	7.88893	0.921025	6.9679	LC	240000	69.8489
432	Little crake	Reif et al.	2010	Czech Republic	Central Europe	1985/89 - 2001/28	15	Expansion	1.38462	167.04	450	NA	Zapornia parva	Little crake	Gruiformes	Inland wetlands	Invertivore	2	2	53	8	6	Long-distance	5	18.3152	9.53561	8.77958	LC	955000	58.5014
433	Little egret	Reif et al.	2010	Czech Republic	Central Europe	1985/89 - 2001/12	15	Expansion	1	18.56	200	NA	Egretta garzetta	Little egret	Pelecaniformes	Habitat generalist	Omnicarnivore	4	2	532.5	4	22	Long-distance	69	19.7048	12.8186	6.8862	LC	795000	49.6238
434	Little egret	Pagel et al.	2014	Spain (eastern wetlands)	Iberian peninsula	1990/00 - 2001/11	10	No shift				NA	Egretta garzetta	Little Egret	Pelecaniformes	Habitat generalist	Omnicarnivore	4	2	532.5	4	22	Long-distance	69	19.7048	12.8186	6.8862	LC	795000	49.6238
435	Little grebe	Böhning-Gaese & Bauer	1996	Central Europe (Lake Constance)	Central Europe	1980 - 1990	10	No shift	0	0	0	NA	Tachybaptus ruficollis	Little grebe	Podicipediformes	Inland wetlands	Invertivore	1	1	135	5	17.5	Short-distance	38	19.3181	8.51223	10.8059	LC	4137500	58.8489
436	Little grebe	Kolecek & Reif	2011	Czech Republic	Central Europe	1985/89 - 2001/03	15	No shift	0			NA	Tachybaptus ruficollis	Little grebe	Podicipediformes	Inland wetlands	Invertivore	1	1	135	5	17.5	Short-distance	38	19.3181	8.51223	10.8059	LC	4137500	58.8489
437	Little grebe	Pagel et al.	2014	Spain (eastern wetlands)	Iberian peninsula	1990/00 - 2001/11	10	Expansion				NA	Tachybaptus ruficollis	Little Grebe	Podicipediformes	Inland wetlands	Invertivore	1	1	135	5	17.5	Short-distance	38	19.3181	8.51223	10.8059	LC	4137500	58.8489
438	Little gull	Brommer et al.	2012	Finland	Fennoscandia	1974/79 - 1986/89 - 2006/10	32	Expansion	1.30737	3881.25	377.508	NA	Hydrocoloeus minutus	Little gull	Charadriiformes	Inland wetlands	Invertivore	2	1	120	2.5	21	Short-distance	47	14.817	3.92003	10.8969	LC	697500	67.8601
439	Little owl	Fuller et al.	1995	Britain	Northwestern Europe	1970 - 1990	20	Contraction	-0.116564	-760	-11	NA	Athene noctuab	Little owl	Strigiformes	Wood & Shrubland	Carnivore	3	2	153	3.5	11	Sedentary	15	19.8617	9.35906	10.5026	LC	4420000	55.3072
440	Little owl	Böhning-Gaese & Bauer	1996	Central Europe (Lake Constance)	Central Europe	1980 - 1990	10	Contraction	-0.55	-1.2	-0.428571	NA	Athene noctua	Little owl	Strigiformes	Wood & Shrubland	Carnivore	3	2	153	3.5	11	Sedentary	15	19.8617	9.35906	10.5026	LC	4420000	55.3072
441	Little owl	Kolecek & Reif	2011	Czech Republic	Central Europe	1985/89 - 2001/03	15	Contraction	-1.1			NA	Athene noctua	Little owl	Strigiformes	Wood & Shrubland	Carnivore	3	2	153	3.5	11	Sedentary	15	19.8617	9.35906	10.5026	LC	4420000	55.3072
442	Little owl	Thorup et al.	2010	Denmark	Northwestern Europe	1972/74 - 1993/1996	22	Contraction	-1.52896	-450	-87	NE	Athene noctua	Little owl	Strigiformes	Wood & Shrubland	Carnivore	3	2	153	3.5	11	Sedentary	15	19.8617	9.35906	10.5026	LC	4420000	55.3072
443	Little ringed plover	Böhning-Gaese & Bauer	1996	Central Europe (Lake Constance)	Central Europe	1980 - 1990	10	Contraction	-0.22	-0.8	-0.2	NA	Charadrius dubius	Little ringed plover	Charadriiformes	Inland wetlands	Invertivore	1	1	38.75	4	13	Long-distance	16	19.3327	6.13421	13.1985	LC	4912500	65.1171
444	Little ringed plover	Kolecek & Reif	2011	Czech Republic	Central Europe	1985/89 - 2001/03	15	Expansion	0.03			NA	Charadrius dubius	Little ringed plover	Charadriiformes	Inland wetlands	Invertivore	1	1	38.75	4	13	Long-distance	16	19.3327	6.13421	13.1985	LC	4912500	65.1171
445	Little ringed plover	Brommer et al.	2012	Finland	Fennoscandia	1974/79 - 1986/89 - 2006/10	32	Expansion	0.0396733	106.25	4.04762	NA	Charadrius dubius	Little ringed plover	Charadriiformes	Inland wetlands	Invertivore	1	1	38.75	4	13	Long-distance	16	19.3327	6.13421	13.1985	LC	4912500	65.1171
446	Little ringed plover	Pagel et al.	2014	Spain (eastern wetlands)	Iberian peninsula	1990/00 - 2001/11	10	Expansion				NA	Charadrius dubius	Little Ringed Plover	Charadriiformes	Inland wetlands	Invertivore	1	1	38.75	4	13	Long-distance	16	19.3327	6.13421	13.1985	LC	4912500	65.1171
447	Little tern	Pagel et al.	2014	Spain (eastern wetlands)	Iberian peninsula	1990/00 - 2001/11	10	No shift				NA	Sternula albifrons	Little Tern	Charadriiformes	Marine & Coastal	Omnicarnivore	2	2	57	2	24	Long-distance	NA	19.4946	8.56318	10.9314	LC	1270000	61.0317
448	Long-eared owl	Fuller et al.	2005	Britain	Northwestern Europe	1970 - 1990	20	Contraction	-0.280193	-725	-24.6	NA	Asio otus	Long-eared owl	Strigiformes	Boreal & Temperate Forest	Carnivore	3	1	255.5	4	18	Sedentary	48	18.459	5.35084	13.1082	LC	5367500	64.9678
449	Long-eared owl	Donald & Greenwood	2001	Britain	Northwestern Europe	1970 - 1990	20	Contraction			-24.6	NA	Asio otus	Long-eared owl	Strigiformes	Boreal & Temperate Forest	Carnivore	3	1	255.5	4	18	Sedentary	48	18.459	5.35084	13.1082	LC	5367500	64.9678
450	Long-eared owl	Böhning-Gaese & Bauer	1996	Central Europe (Lake Constance)	Central Europe	1980 - 1990	10	Contraction	-0.18	-7.2	-0.166667	NA	Asio otus	Long-eared owl	Strigiformes	Boreal & Temperate Forest	Carnivore	3	1	255.5	4	18	Sedentary	48	18.459	5.35084	13.1082	LC	5367500	64.9678
451	Long-eared owl	Kolecek & Reif	2011	Czech Republic	Central Europe	1985/89 - 2001/03	15	Contraction	-0.08			NA	Asio otus	Long-eared owl	Strigiformes	Boreal & Temperate Forest	Carnivore	3	1	255.5	4	18	Sedentary	48	18.459	5.35084	13.1082	LC	5367500	64.9678
452	Long-eared owl	Brommer et al.	2012	Finland	Fennoscandia	1974/79 - 1986/89 - 2006/10	32	Expansion	0.600196	1918.75	85.7542	NA	Asio otus	Long-eared owl	Strigiformes	Boreal & Temperate Forest	Carnivore	3	1	255.5	4	18	Sedentary	48	18.459	5.35084	13.1082	LC	5367500	64.9678
453	Long-tailed jaeger	Brommer et al.	2012	Finland	Fennoscandia	1974/79 - 1986/89 - 2006/10	32	Expansion	0.0627178	28.125	6.47482	NA	Stercorarius longicaudus	Long-tailed jaeger	Charadriiformes	Tundra-Mire-Moor	Carnivore	2	1	276	2	11	Long-distance	28	6.63894	0.680982	5.95796	LC	267500	79.5705
454	Long-tailed tit	Fuller et al.	2005	Britain	Northwestern Europe	1970 - 1990	20	Contraction	-0.0409302	-440	-4	NA	Aegithalos caudatus	Long-tailed tit	Passeriformes	Boreal & Temperate Forest	Invertivore	3	1	8.5	10	11	Sedentary	10	18.9333	5.60661	13.3267	LC	5422500	63.4457
455	Long-tailed tit	Böhning-Gaese & Bauer	1996	Central Europe (Lake Constance)	Central Europe	1980 - 1990	10	Expansion	0.56	28.8	0.782609	NA	Aegithalos caudatus	Long-tailed tit	Passeriformes	Boreal & Temperate Forest	Invertivore	3	1	8.5	10	11	Sedentary	10	18.9333	5.60661	13.3267	LC	5422500	63.4457
456	Long-tailed tit	Kolecek & Reif	2011	Czech Republic	Central Europe	1985/89 - 2001/03	15	Expansion	0.06			NA	Aegithalos caudatus	Long-tailed tit	Passeriformes	Boreal & Temperate Forest	Invertivore	3	1	8.5	10	11	Sedentary	10	18.9333	5.60661	13.3267	LC	5422500	63.4457
457	Long-tailed tit	Brommer et al.	2012	Finland	Fennoscandia	1974/79 - 1986/89 - 2006/10	32	Expansion	1.31557	2931.25	384.426	NA	Aegithalos caudatus	Long-tailed tit	Passeriformes	Boreal & Temperate Forest	Invertivore	3	1	8.5	10	11	Sedentary	10	18.9333	5.60661	13.3267	LC	5422500	63.4457
458	Long-tailed tit	Gil-Tena et al.	2009	Spain (Catalonia)	Iberian peninsula	1975/83 - 1999/2002	21	No shift				NA	Aegithalos caudatus	Long-tailed tit	Passeriformes	Boreal & Temperate Forest	Invertivore	3	1	8.5	10	11	Sedentary	10	18.9333	5.60661	13.3267	LC	5422500	63.4457
459	Mallard	Böhning-Gaese & Bauer	1996	Central Europe (Lake Constance)	Central Europe	1980 - 1990	10	Expansion	0.02	2	0.0204082	NA	Anas platyrhynchos	Mallard	Anseriformes	Inland wetlands	Omnivore	1	3	1119	11	23	Short-distance	20	18.8668	3.32773	15.5391	LC	6565000	68.1517
460	Mallard	Kolecek & Reif	2011	Czech Republic	Central Europe	1985/89 - 2001/03	15	Expansion	0.04			NA	Anas platyrhynchos	Mallard	Anseriformes	Inland wetlands	Omnivore	1	3	1119	11	23	Short-distance	20	18.8668	3.32773	15.5391	LC	6565000	68.1517
461	Mallard	Brommer et al.	2012	Finland	Fennoscandia	1974/79 - 1986/89 - 2006/10	32	Expansion	0.255554	2246.88	29.2991	NA	Anas platyrhynchos	Mallard	Anseriformes	Inland wetlands	Omnivore	1	3	1119	11	23	Short-distance	20	18.8668	3.32773	15.5391	LC	6565000	68.1517
462	Mallard	Pagel et al.	2014	Spain (eastern wetlands)	Iberian peninsula	1990/00 - 2001/11	10	Expansion				NA	Anas platyrhynchos	Mallard	Anseriformes	Inland wetlands	Omnivore	1	3	1119	11	23	Short-distance	20	18.8668	3.32773	15.5391	LC	6565000	68.1517
463	Marbled Duck	Pagel et al.	2014	Spain (eastern wetlands)	Iberian peninsula	1990/00 - 2001/11	10	Expansion				NA	Marmaronetta angustirostris	Marbled Duck	Anseriformes	Inland wetlands	Omnivore	1	2	477	10.5	NA	Short-distance	20	NA	NA	NA	VU	30000	NA
464	Marsh tit	Fuller et al.	2005	Britain	Northwestern Europe	1970 - 1990	20	Contraction	-0.186475	-1165	-17.1	NA	Poecile palustris	Marsh tit	Passeriformes	Boreal & Temperate Forest	Invertivore	1	1	10.5	8.5	12	Sedentary	5	17.2198	5.67656	11.5432	LC	3920000	61.769
465	Marsh tit	Böhning-Gaese & Bauer	1996	Central Europe (Lake Constance)	Central Europe	1980 - 1990	10	Expansion	0.09	9.2	0.0894942	NA	Poecile palustris	Marsh tit	Passeriformes	Boreal & Temperate Forest	Invertivore	1	1	10.5	8.5	12	Sedentary	5	17.2198	5.67656	11.5432	LC	3920000	61.769
466	Marsh tit	Kolecek & Reif	2011	Czech Republic	Central Europe	1985/89 - 2001/03	15	Expansion	0.01			NA	Poecile palustris	Marsh tit	Passeriformes	Boreal & Temperate Forest	Invertivore	1	1	10.5	8.5	12	Sedentary	5	17.2198	5.67656	11.5432	LC	3920000	61.769
467	Marsh tit	Gil-Tena et al.	2009	Spain (Catalonia)	Iberian peninsula	1975/83 - 1999/2002	21	No shift				NA	Poecile palustris	Marsh tit	Passeriformes	Boreal & Temperate Forest	Invertivore	1	1	10.5	8.5	12	Sedentary	5	17.2198	5.67656	11.5432	LC	3920000	61.769
468	Marsh warbler	Böhning-Gaese & Bauer	1996	Central Europe (Lake Constance)	Central Europe	1980 - 1990	10	Contraction	-0.07	-6.4	-0.0714286	NA	Acrocephalus palustris	Marsh warbler	Passeriformes	Wood & Shrubland	Invertivore	2	1	12	4	9	Long-distance	47	17.3725	6.88076	10.4917	LC	3437500	62.8258
469	Marsh warbler	Kolecek & Reif	2011	Czech Republic	Central Europe	1985/89 - 2001/03	15	Expansion	0.14			NA	Acrocephalus palustris	Marsh warbler	Passeriformes	Wood & Shrubland	Invertivore	2	1	12	4	9	Long-distance	47	17.3725	6.88076	10.4917	LC	3437500	62.8258
470	Marsh warbler	Brommer et al.	2012	Finland	Fennoscandia	1974/79 - 1986/89 - 2006/10	32	Expansion	1.07996	1878.12	234.766	NA	Acrocephalus palustris	Marsh warbler	Passeriformes	Wood & Shrubland	Invertivore	2	1	12	4	9	Long-distance	47	17.3725	6.88076	10.4917	LC	3437500	62.8258
471	Marsh warbler	Gregory et al.	2002	UK	Northwestern Europe	1968/72 - 1988/91	20	Contraction	-0.333333	-30	-29	NA	Acrocephalus palustris	Marsh Warbler	Passeriformes	Wood & Shrubland	Invertivore	2	1	12	4	9	Long-distance	47	17.3725	6.88076	10.4917	LC	3437500	62.8258
472	Meadow pipit	Böhning-Gaese & Bauer	1996	Central Europe (Lake Constance)	Central Europe	1980 - 1990	10	Contraction	-2	-0.8	-1	NA	Anthus pratensis	Meadow pipit	Passeriformes	Tundra-Mire-Moor	Invertivore	3	1	18.5	4	9	Short-distance	25	14.4944	2.58386	11.9105	LC	4050000	69.2595
473	Meadow pipit	Kolecek & Reif	2011	Czech Republic	Central Europe	1985/89 - 2001/03	15	Contraction	-0.06			NA	Anthus pratensis	Meadow pipit	Passeriformes	Tundra-Mire-Moor	Invertivore	3	1	18.5	4	9	Short-distance	25	14.4944	2.58386	11.9105	LC	4050000	69.2595
474	Mediterranean gull	Böhning-Gaese & Bauer	1996	Central Europe (Lake Constance)	Central Europe	1980 - 1990	10	Expansion	2	0.4	n.a.	NA	Ichthyaetus melanocephalus	Mediterranean gull	Charadriiformes	Habitat generalist	Invertivore	4	1	256	3	22	Short-distance	47	18.8894	11	7.88932	LC	255000	54.7261
475	Mediterranean gull	Reif et al.	2010	Czech Republic	Central Europe	1985/89 - 2001/21	15	Expansion	1.07692	64.96	233.333	NA	Ichthyaetus melanocephalus	Mediterranean gull	Charadriiformes	Habitat generalist	Invertivore	4	1	256	3	22	Short-distance	47	18.8894	11	7.88932	LC	255000	54.7261
476	Mediterranean gull	Zielińska et al.	2007	Poland	Central Europe	1981 - 2005	25	Expansion				NA	Ichthyaetus melanocephalus	Mediterranean gull	Charadriiformes	Habitat generalist	Invertivore	4	1	256	3	22	Short-distance	47	18.8894	11	7.88932	LC	255000	54.7261
477	Mediterranean gull	Pagel et al.	2014	Spain (eastern wetlands)	Iberian peninsula	1990/00 - 2001/11	10	Expansion				NA	Ichthyaetus melanocephalus	Mediterranean Gull	Charadriiformes	Habitat generalist	Invertivore	4	1	256	3	22	Short-distance	47	18.8894	11	7.88932	LC	255000	54.7261
478	Merlin	Brommer et al.	2012	Finland	Fennoscandia	1974/79 - 1986/89 - 2006/10	32	Expansion	0.649049	1918.75	96.0876	NA	Falco columbarius	Merlin	Falconiformes	Wood & Shrubland	Carnivore	2	1	202	4	13	Short-distance	35	11.5276	2.04903	9.47858	VU	1557500	69.9716
479	Middle spotted woodpecker	Böhning-Gaese & Bauer	1996	Central Europe (Lake Constance)	Central Europe	1980 - 1990	10	Contraction	-0.63	-4	-0.47619	NA	Dendrocoptes medius	Middle spotted woodpecker	Piciformes	Boreal & Temperate Forest	Invertivore	2	1	58	5.5	7	Sedentary	17	17.3719	10.1101	7.26178	LC	2222500	55.5639
480	Middle spotted woodpecker	Kolecek & Reif	2011	Czech Republic	Central Europe	1985/89 - 2001/03	15	Expansion	0.37			NA	Dendrocoptes medius	Middle spotted woodpecker	Piciformes	Boreal & Temperate Forest	Invertivore	2	1	58	5.5	7	Sedentary	17	17.3719	10.1101	7.26178	LC	2222500	55.5639
481	Mistle thrush	Böhning-Gaese & Bauer	1996	Central Europe (Lake Constance)	Central Europe	1980 - 1990	10	Expansion	0.23	12	0.26087	NA	Turdus viscivorus	Mistle thrush	Passeriformes	Wood & Shrubland	Invertivore	2	1	117.7	4	21	Mixed	8	18.8472	4.5452	14.302	LC	5165000	66.6426
482	Mistle thrush	Kolecek & Reif	2011	Czech Republic	Central Europe	1985/89 - 2001/03	15	Expansion	0.16			NA	Turdus viscivorus	Mistle thrush	Passeriformes	Wood & Shrubland	Invertivore	2	1	117.7	4	21	Mixed	8	18.8472	4.5452	14.302	LC	5165000	66.6426
483	Mistle thrush	Brommer et al.	2012	Finland	Fennoscandia	1974/79 - 1986/89 - 2006/10	32	Expansion	0.804188	5640.62	134.501	NA	Turdus viscivorus	Mistle thrush	Passeriformes	Wood & Shrubland	Invertivore	2	1	117.7	4	21	Mixed	8	18.8472	4.5452	14.302	LC	5165000	66.6426
484	Mistle thrush	Gil-Tena et al.	2009	Spain (Catalonia)	Iberian peninsula	1975/83 - 1999/2002	21	Contraction			-4	NA	Turdus viscivorus	Mistle thrush	Passeriformes	Wood & Shrubland	Invertivore	2	1	117.7	4	21	Mixed	8	18.8472	4.5452	14.302	LC	5165000	66.6426
485	Montagu's harrier	Fuller et al.	1995	Britain	Northwestern Europe	1970 - 1990	20	Contraction	-0.439024	-90	-36	NA	Circus pygargus	Montagu's harrier	Accipitriformes	Wood & Shrubland	Carnivore	3	1	310.5	3.8	16	Long-distance	22	19.3285	9.09637	10.2321	LC	2565000	59.2748
486	Montagu's harrier	Kolecek & Reif	2011	Czech Republic	Central Europe	1985/89 - 2001/03	15	Expansion	0.87			NA	Circus pygargus	Montagu's harrier	Accipitriformes	Wood & Shrubland	Carnivore	3	1	310.5	3.8	16	Long-distance	22	19.3285	9.09637	10.2321	LC	2565000	59.2748
487	Montagu's Harrier	Gregory et al.	2002	UK	Northwestern Europe	1968/72 - 1988/91	20	Contraction	-0.439024	-90	-36	NA	Circus pygargus	Montagu's Harrier	Accipitriformes	Wood & Shrubland	Carnivore	3	1	310.5	3.8	16	Long-distance	22	19.3285	9.09637	10.2321	LC	2565000	59.2748
488	Mute swan	Böhning-Gaese & Bauer	1996	Central Europe (Lake Constance)	Central Europe	1980 - 1990	10	Contraction	-0.06	-2.4	-0.0545455	NA	Cygnus olor	Mute swan	Anseriformes	Inland wetlands	Herbivore	2	1	11150	5.8	29	Mixed	34	16.4417	7.91255	8.52918	LC	3082500	61.1514
489	Mute swan	Kolecek & Reif	2011	Czech Republic	Central Europe	1985/89 - 2001/03	15	Contraction	-0.04			NA	Cygnus olor	Mute swan	Anseriformes	Inland wetlands	Herbivore	2	1	11150	5.8	29	Mixed	34	16.4417	7.91255	8.52918	LC	3082500	61.1514
490	Northern goshawk	Böhning-Gaese & Bauer	1996	Central Europe (Lake Constance)	Central Europe	1980 - 1990	10	Expansion	0.87	8	1.53846	NA	Accipiter gentilis	Northern goshawk	Accipitriformes	Boreal & Temperate Forest	Carnivore	1	1	931.5	3.5	22	Mixed	42	18.6505	4.06096	14.5895	LC	5422500	67.2093
491	Northern goshawk	Kolecek & Reif	2011	Czech Republic	Central Europe	1985/89 - 2001/03	15	Contraction	-0.15			NA	Accipiter gentilis	Northern goshawk	Accipitriformes	Boreal & Temperate Forest	Carnivore	1	1	931.5	3.5	22	Mixed	42	18.6505	4.06096	14.5895	LC	5422500	67.2093
492	Northern goshawk	Brommer et al.	2012	Finland	Fennoscandia	1974/79 - 1986/89 - 2006/10	32	Expansion	0.394138	2353.12	49.0874	NA	Accipiter gentilis	Northern goshawk	Accipitriformes	Boreal & Temperate Forest	Carnivore	1	1	931.5	3.5	22	Mixed	42	18.6505	4.06096	14.5895	LC	5422500	67.2093
493	Northern goshawk	Gil-Tena et al.	2009	Spain (Catalonia)	Iberian peninsula	1975/83 - 1999/2002	21	Contraction			-18	NA	Accipiter gentilis	Northern goshawk	Accipitriformes	Boreal & Temperate Forest	Carnivore	1	1	931.5	3.5	22	Mixed	42	18.6505	4.06096	14.5895	LC	5422500	67.2093
494	Northern hawk-owl	Brommer et al.	2012	Finland	Fennoscandia	1974/79 - 1986/89 - 2006/10	32	Expansion	0.435468	690.625	55.6675	NA	Surnia ulula	Northern hawk-owl	Strigiformes	Boreal & Temperate Forest	Carnivore	2	1	308	8	16	Mixed	8	9.67578	2.23309	7.44269	LC	870000	69.5188
495	Northern lapwing	Fuller et al.	1995	Britain	Northwestern Europe	1970 - 1990	20	Contraction	-0.0941129	-1155	-9	NA	Vanellus vanellus	Northern lapwing	Charadriiformes	Agriculture & Grasslands	Invertivore	1	1	218.5	4	25	Short-distance	55	17.7186	3.84577	13.8728	VU	5295000	68.0227
496	Northern lapwing	Böhning-Gaese & Bauer	1996	Central Europe (Lake Constance)	Central Europe	1980 - 1990	10	Contraction	-0.14	-5.6	-0.12844	NA	Vanellus vanellus	Northern lapwing	Charadriiformes	Agriculture & Grasslands	Invertivore	1	1	218.5	4	25	Short-distance	55	17.7186	3.84577	13.8728	VU	5295000	68.0227
497	Northern lapwing	Kolecek & Reif	2011	Czech Republic	Central Europe	1985/89 - 2001/03	15	Contraction	-0.16			NA	Vanellus vanellus	Northern lapwing	Charadriiformes	Agriculture & Grasslands	Invertivore	1	1	218.5	4	25	Short-distance	55	17.7186	3.84577	13.8728	VU	5295000	68.0227
498	Northern lapwing	Brommer et al.	2012	Finland	Fennoscandia	1974/79 - 1986/89 - 2006/10	32	Expansion	0.00852515	62.5	0.856164	NA	Vanellus vanellus	Northern lapwing	Charadriiformes	Agriculture & Grasslands	Invertivore	1	1	218.5	4	25	Short-distance	55	17.7186	3.84577	13.8728	VU	5295000	68.0227
499	Northern lapwing	Henderson et al.	2002	Northern Ireland	Northwestern Europe	1987 - 1999	12	Contraction				NA	Vanellus vanellus	Northern lapwing	Charadriiformes	Agriculture & Grasslands	Invertivore	1	1	218.5	4	25	Short-distance	55	17.7186	3.84577	13.8728	VU	5295000	68.0227
500	Northern lapwing	Pagel et al.	2014	Spain (eastern wetlands)	Iberian peninsula	1990/00 - 2001/11	10	No shift				NA	Vanellus vanellus	Northern Lapwing	Charadriiformes	Agriculture & Grasslands	Invertivore	1	1	218.5	4	25	Short-distance	55	17.7186	3.84577	13.8728	VU	5295000	68.0227
501	Northern shoveler	Donald & Greenwood	2001	Britain	Northwestern Europe	1970 - 1990	20	Contraction			-12.7	NA	Spatula clypeata	Northern shoveler	Anseriformes	Inland wetlands	Omnivore	4	2	655.5	10	20	Short-distance	20	18.1661	5.17913	12.987	LC	2785000	66.762
502	Northern shoveler	Böhning-Gaese & Bauer	1996	Central Europe (Lake Constance)	Central Europe	1980 - 1990	10	Expansion	0.8	1.6	1.33333	NA	Spatula clypeata	Northern shoveler	Anseriformes	Inland wetlands	Omnivore	4	2	655.5	10	20	Short-distance	20	18.1661	5.17913	12.987	LC	2785000	66.762
503	Northern shoveler	Kolecek & Reif	2011	Czech Republic	Central Europe	1985/89 - 2001/03	15	Contraction	-0.17			NA	Spatula clypeata	Northern shoveler	Anseriformes	Inland wetlands	Omnivore	4	2	655.5	10	20	Short-distance	20	18.1661	5.17913	12.987	LC	2785000	66.762
504	Northern shoveler	Brommer et al.	2012	Finland	Fennoscandia	1974/79 - 1986/89 - 2006/10	32	Expansion	0.432077	1128.12	55.1145	NA	Spatula clypeata	Northern shoveler	Anseriformes	Inland wetlands	Omnivore	4	2	655.5	10	20	Short-distance	20	18.1661	5.17913	12.987	LC	2785000	66.762
505	Northern shoveler	Pagel et al.	2014	Spain (eastern wetlands)	Iberian peninsula	1990/00 - 2001/11	10	No shift				NA	Spatula clypeata	Northern Shoveler	Anseriformes	Inland wetlands	Omnivore	4	2	655.5	10	20	Short-distance	20	18.1661	5.17913	12.987	LC	2785000	66.762
506	Northern wheatear	Böhning-Gaese & Bauer	1996	Central Europe (Lake Constance)	Central Europe	1980 - 1990	10	Expansion	2	0.4	n.a.	NA	Oenanthe oenanthe	Northern wheatear	Passeriformes	Habitat generalist	Invertivore	4	1	22.95	5.5	10	Long-distance	19	19.353	3.06837	16.2847	LC	6132500	68.7195
507	Northern wheatear	Kolecek & Reif	2011	Czech Republic	Central Europe	1985/89 - 2001/03	15	Contraction	-0.65			NA	Oenanthe oenanthe	Northern wheatear	Passeriformes	Habitat generalist	Invertivore	4	1	22.95	5.5	10	Long-distance	19	19.353	3.06837	16.2847	LC	6132500	68.7195
508	Ortolan bunting	Kolecek & Reif	2011	Czech Republic	Central Europe	1985/89 - 2001/03	15	Contraction	-0.6			NA	Emberiza hortulana	Ortolan bunting	Passeriformes	Wood & Shrubland	Invertivore	3	1	23.75	4.5	7	Long-distance	9	19.4947	5.55148	13.9432	LC	3375000	65.985
509	Ortolan bunting	Brommer et al.	2012	Finland	Fennoscandia	1974/79 - 1986/89 - 2006/10	32	Contraction	-0.712022	-2878.12	-52.5086	NA	Emberiza hortulana	Ortolan bunting	Passeriformes	Wood & Shrubland	Invertivore	3	1	23.75	4.5	7	Long-distance	9	19.4947	5.55148	13.9432	LC	3375000	65.985
510	Ortolan bunting	Brotons et al.	2008	Spain (Catalonia)	Iberian peninsula	1975/83 - 1999/2002	22	Expansion			88	NA	Emberiza hortulana	Ortolan bunting	Passeriformes	Wood & Shrubland	Invertivore	3	1	23.75	4.5	7	Long-distance	9	19.4947	5.55148	13.9432	LC	3375000	65.985
511	Osprey	Brommer et al.	2012	Finland	Fennoscandia	1974/79 - 1986/89 - 2006/10	32	Expansion	0.555373	2640.62	76.8881	NA	Pandion haliaetus	Osprey	Accipitriformes	Inland wetlands	Piscivore	2	1	1527.5	2.5	27	Long-distance	72	16.2152	2.84765	13.3675	LC	1727500	68.5432
512	Peregrine falcon	Böhning-Gaese & Bauer	1996	Central Europe (Lake Constance)	Central Europe	1980 - 1990	10	Expansion	2	0.4	n.a.	NA	Falco peregrinus	Peregrine falcon	Falconiformes	Habitat generalist	Carnivore	4	1	893	3.5	17	Mixed	22	20.1412	1.02207	19.1191	LC	2317500	68.5722
513	Peregrine falcon	Kolecek & Reif	2011	Czech Republic	Central Europe	1985/89 - 2001/03	15	Expansion	0.97			NA	Falco peregrinus	Peregrine falcon	Falconiformes	Habitat generalist	Carnivore	4	1	893	3.5	17	Mixed	22	20.1412	1.02207	19.1191	LC	2317500	68.5722
514	Peregrine falcon	Banks et al.	2010	UK	Northwestern Europe	1991 - 2002	11	Expansion				NA	Falco peregrinus	Peregrine falcon	Falconiformes	Habitat generalist	Carnivore	4	1	893	3.5	17	Mixed	22	20.1412	1.02207	19.1191	LC	2317500	68.5722
515	Pied avocet	Pagel et al.	2014	Spain (eastern wetlands)	Iberian peninsula	1990/00 - 2001/11	10	Expansion				NA	Recurvirostra avosetta	Pied Avocet	Charadriiformes	Fresh & Salt water	Invertivore	2	1	253.5	3.5	28	Short-distance	55	19.8442	10.1345	9.7097	LC	700000	58.03
516	Pine grosbeak	Brommer et al.	2012	Finland	Fennoscandia	1974/79 - 1986/89 - 2006/10	32	Expansion	0.177049	168.75	19.4245	NA	Pinicola enucleator	Pine grosbeak	Passeriformes	Boreal & Temperate Forest	Herbivore	1	3	54	4	10	Sedentary	11	8.36231	2.34285	6.01946	LC	440000	69.6279
517	Purple heron	Böhning-Gaese & Bauer	1996	Central Europe (Lake Constance)	Central Europe	1980 - 1990	10	Contraction	-2	-0.4	-1	NA	Ardea purpurea	Purple heron	Pelecaniformes	Inland wetlands	Piscivore	2	2	874	4.5	25	Long-distance	69	19.4045	11.9185	7.48606	LC	1332500	51.4883
518	Purple heron	Reif et al.	2010	Czech Republic	Central Europe	1985/89 - 2001/05	15	Contraction	-0.285714	-9.28	-25	NA	Ardea purpurea	Purple heron	Pelecaniformes	Inland wetlands	Piscivore	2	2	874	4.5	25	Long-distance	69	19.4045	11.9185	7.48606	LC	1332500	51.4883
519	Purple heron	Pagel et al.	2014	Spain (eastern wetlands)	Iberian peninsula	1990/00 - 2001/11	10	No shift				NA	Ardea purpurea	Purple Heron	Pelecaniformes	Inland wetlands	Piscivore	2	2	874	4.5	25	Long-distance	69	19.4045	11.9185	7.48606	LC	1332500	51.4883
520	Purple Swamphen	Pagel et al.	2014	Spain (eastern wetlands)	Iberian peninsula	1990/00 - 2001/11	10	Expansion				NA	Porphyrio porphyrio	Purple Swamphen	Gruiformes	Inland wetlands	Omnivore	2	3	796.5	4	22	Sedentary	10	20.4167	14.421	5.99565	LC	100000	45.1313
521	Red crossbill	Böhning-Gaese & Bauer	1996	Central Europe (Lake Constance)	Central Europe	1980 - 1990	10	Expansion	0.89	20.4	1.59375	NA	Loxia curvirostra	Red crossbill	Passeriformes	Boreal & Temperate Forest	Herbivore	1	1	41.7	4	14	Sedentary	11	17.827	3.88746	13.9395	LC	3537500	67.6257
522	Red crossbill	Brommer et al.	2012	Finland	Fennoscandia	1974/79 - 1986/89 - 2006/10	32	Expansion	0.42709	3153.12	54.3057	NA	Loxia curvirostra	Red crossbill	Passeriformes	Boreal & Temperate Forest	Herbivore	1	1	41.7	4	14	Sedentary	11	17.827	3.88746	13.9395	LC	3537500	67.6257
523	Red kite	Böhning-Gaese & Bauer	1996	Central Europe (Lake Constance)	Central Europe	1980 - 1990	10	Expansion	0.26	2.8	0.304348	NA	Milvus milvus	Red kite	Accipitriformes	Wood & Shrubland	Omnicarnivore	4	3	1015.5	2	26	Short-distance	42	19.4195	9.77208	9.64747	LC	1580000	55.7398
524	Red kite	Kolecek & Reif	2011	Czech Republic	Central Europe	1985/89 - 2001/03	15	Expansion	0.58			NA	Milvus milvus	Red kite	Accipitriformes	Wood & Shrubland	Omnicarnivore	4	3	1015.5	2	26	Short-distance	42	19.4195	9.77208	9.64747	LC	1580000	55.7398
525	Red kite	Van Rijn	2018	Netherlands	Northwestern Europe	1976/98 - 2008/17	25	Expansion				NW	Milvus milvus	Red kite	Accipitriformes	Wood & Shrubland	Omnicarnivore	4	3	1015.5	2	26	Short-distance	42	19.4195	9.77208	9.64747	LC	1580000	55.7398
526	Red-backed shrike	Böhning-Gaese & Bauer	1996	Central Europe (Lake Constance)	Central Europe	1980 - 1990	10	Contraction	-0.12	-6.8	-0.114094	NA	Lanius collurio	Red-backed shrike	Passeriformes	Wood & Shrubland	Invertivore	1	1	31.2	5	10	Long-distance	10	18.7904	5.93476	12.8556	LC	5252500	64.3269
527	Red-backed shrike	Kolecek & Reif	2011	Czech Republic	Central Europe	1985/89 - 2001/03	15	Expansion	0.02			NA	Lanius collurio	Red-backed shrike	Passeriformes	Wood & Shrubland	Invertivore	1	1	31.2	5	10	Long-distance	10	18.7904	5.93476	12.8556	LC	5252500	64.3269
528	Red-backed shrike	Brommer et al.	2012	Finland	Fennoscandia	1974/79 - 1986/89 - 2006/10	32	Expansion	0.189485	1081.25	20.9316	NA	Lanius collurio	Red-backed shrike	Passeriformes	Wood & Shrubland	Invertivore	1	1	31.2	5	10	Long-distance	10	18.7904	5.93476	12.8556	LC	5252500	64.3269
529	Red-backed shrike	Gregory et al.	2002	UK	Northwestern Europe	1968/72 - 1988/91	20	Contraction	-1.52381	-480	-86	NA	Lanius collurio	Red-backed Shrike	Passeriformes	Wood & Shrubland	Invertivore	1	1	31.2	5	10	Long-distance	10	18.7904	5.93476	12.8556	LC	5252500	64.3269
530	Red-breasted flycatcher	Kolecek & Reif	2011	Czech Republic	Central Europe	1985/89 - 2001/03	15	Expansion	0.24			NA	Ficedula parva	Red-breasted flycatcher	Passeriformes	Boreal & Temperate Forest	Invertivore	1	1	9.9	5.5	12	Long-distance	21	15.5555	7.21563	8.33987	LC	2022500	63.5777
531	Red-breasted flycatcher	Brommer et al.	2012	Finland	Fennoscandia	1974/79 - 1986/89 - 2006/10	32	Expansion	1.12323	1737.5	256.221	NA	Ficedula parva	Red-breasted flycatcher	Passeriformes	Boreal & Temperate Forest	Invertivore	1	1	9.9	5.5	12	Long-distance	21	15.5555	7.21563	8.33987	LC	2022500	63.5777
532	Red-breasted merganser	Brommer et al.	2012	Finland	Fennoscandia	1974/79 - 1986/89 - 2006/10	32	Expansion	0.317025	1518.75	37.6744	NA	Mergus serrator	Red-breasted merganser	Anseriformes	Inland wetlands	Piscivore	4	1	1082	9	21	Short-distance	20	12.0168	2.28826	9.72854	NT	1887500	70.1946
533	Red-crested pochard	Böhning-Gaese & Bauer	1996	Central Europe (Lake Constance)	Central Europe	1980 - 1990	10	Expansion	0.27	4.8	0.307692	NA	Netta rufina	Red-crested pochard	Anseriformes	Inland wetlands	Herbivore	1	1	1156.5	9	9	Short-distance	20	20.1216	9.84109	10.2805	LC	505000	54.7603
534	Red-crested pochard	Reif et al.	2010	Czech Republic	Central Europe	1985/89 - 2001/23	15	Expansion	0.707692	213.44	109.524	NA	Netta rufina	Red-crested pochard	Anseriformes	Inland wetlands	Herbivore	1	1	1156.5	9	9	Short-distance	20	20.1216	9.84109	10.2805	LC	505000	54.7603
535	Red-crested pochard	Pagel et al.	2014	Spain (eastern wetlands)	Iberian peninsula	1990/00 - 2001/11	10	No shift				NA	Netta rufina	Red-crested pochard	Anseriformes	Inland wetlands	Herbivore	1	1	1156.5	9	9	Short-distance	20	20.1216	9.84109	10.2805	LC	505000	54.7603
536	Red-footed falcon	Reif et al.	2010	Czech Republic	Central Europe	1985/89 - 2001/14	15	Contraction	-2	-27.84	-100	NA	Falco vespertinus	Red-footed falcon	Falconiformes	Wood & Shrubland	Invertivore	2	1	158.5	3.5	13	Long-distance	43	17.0307	8.59951	8.43124	VU	747500	60.7488
537	Red-footed falcon	Purger	2008	Serbia (Voivodina)	Balkan	1990/91 - 2000/01	10	Contraction				NE	Falco vespertinus	Red-footed falcon	Falconiformes	Wood & Shrubland	Invertivore	2	1	158.5	3.5	13	Long-distance	43	17.0307	8.59951	8.43124	VU	747500	60.7488
538	Red-knobbed Coot	Pagel et al.	2014	Spain (eastern wetlands)	Iberian peninsula	1990/00 - 2001/11	10	Expansion				NA	Fulica cristata	Red-knobbed Coot	Gruiformes	Inland wetlands	Omnivore	2	2	942.5	6	6	Sedentary	23	NA	NA	NA	CR	15000	NA
539	Red-legged partridge	Fuller et al.	1995	Britain	Northwestern Europe	1970 - 1990	20	Expansion	0.276606	1475	32.1	NA	Alectoris rufa	Red-legged partridge	Galliformes	Wood & Shrubland	Herbivore	3	2	477.5	13	6	Sedentary	5	19.8554	8.91442	10.9409	NT	1427500	56.0014
540	Red-necked grebe	Brommer et al.	2012	Finland	Fennoscandia	1974/79 - 1986/89 - 2006/10	32	Expansion	0.892421	2281.25	161.148	NA	Podiceps grisegena	Red-necked grebe	Podicipediformes	Inland wetlands	Invertivore	1	1	824.5	4	11	Short-distance	38	16.3711	5.97994	10.3911	VU	1475000	65.8419
541	Red-necked phalarope	Brommer et al.	2012	Finland	Fennoscandia	1974/79 - 1986/89 - 2006/10	32	Contraction	-0.312796	-309.375	-27.0492	NA	Phalaropus lobatus	Red-necked phalarope	Charadriiformes	Tundra-Mire-Moor	Invertivore	3	1	34.5	4	10	Long-distance	16	9.86675	0.873391	8.99336	LC	782500	70.492
542	Red-throated pipit	Brommer et al.	2012	Finland	Fennoscandia	1974/79 - 1986/89 - 2006/10	32	Contraction	-0.597403	-143.75	-46	NA	Anthus cervinus	Red-throated pipit	Passeriformes	Tundra-Mire-Moor	Invertivore	1	1	20.8	5.5	5	Long-distance	25	6.79721	0.177615	6.61959	LC	210000	70.9699
543	Ring ouzel	Böhning-Gaese & Bauer	1996	Central Europe (Lake Constance)	Central Europe	1980 - 1990	10	Expansion	2	0.4	n.a.	NA	Turdus torquatus	Ring ouzel	Passeriformes	Wood & Shrubland	Invertivore	3	1	108	4	9	Short-distance	8	15.8158	2.41566	13.4001	LC	1360000	69.9727
544	Ring ouzel	Kolecek & Reif	2011	Czech Republic	Central Europe	1985/89 - 2001/03	15	Contraction	-0.19			NA	Turdus torquatus	Ring ouzel	Passeriformes	Wood & Shrubland	Invertivore	3	1	108	4	9	Short-distance	8	15.8158	2.41566	13.4001	LC	1360000	69.9727
545	Ring ouzel	Brommer et al.	2012	Finland	Fennoscandia	1974/79 - 1986/89 - 2006/10	32	Expansion	0.367347	28.125	45	NA	Turdus torquatus	Ring ouzel	Passeriformes	Wood & Shrubland	Invertivore	3	1	108	4	9	Short-distance	8	15.8158	2.41566	13.4001	LC	1360000	69.9727
546	Ring ouzel	Gregory et al.	2002	UK	Northwestern Europe	1968/72 - 1988/91	20	Contraction	-0.483898	-1465	-27	NA	Turdus torquatus	Ring Ouzel	Passeriformes	Wood & Shrubland	Invertivore	3	1	108	4	9	Short-distance	8	15.8158	2.41566	13.4001	LC	1360000	69.9727
547	River warbler	Kolecek & Reif	2011	Czech Republic	Central Europe	1985/89 - 2001/03	15	Expansion	0.25			NA	Locustella fluviatilis	River warbler	Passeriformes	Inland wetlands	Invertivore	4	1	18	5.5	7	Long-distance	40	16.1031	7.86506	8.23802	LC	2032500	62.4887
548	River warbler	Brommer et al.	2012	Finland	Fennoscandia	1974/79 - 1986/89 - 2006/10	32	Expansion	1.36842	1625	433.333	NA	Locustella fluviatilis	River warbler	Passeriformes	Inland wetlands	Invertivore	4	1	18	5.5	7	Long-distance	40	16.1031	7.86506	8.23802	LC	2032500	62.4887
549	Rock dove	Böhning-Gaese & Bauer	1996	Central Europe (Lake Constance)	Central Europe	1980 - 1990	10	Expansion	0.67	27.2	1.01493	NA	Columba livia	Rock dove	Columbiformes	Rocky areas	Herbivore	3	1	334	2	8	Sedentary	11	19.8193	5.34818	14.4711	LC	5607500	65.0236
550	Rock dove	Brommer et al.	2012	Finland	Fennoscandia	1974/79 - 1986/89 - 2006/10	32	Expansion	0.467257	825	60.97	NA	Columba livia	Rock dove	Columbiformes	Rocky areas	Herbivore	3	1	334	2	8	Sedentary	11	19.8193	5.34818	14.4711	LC	5607500	65.0236
551	Rock ptarmigan	Brommer et al.	2012	Finland	Fennoscandia	1974/79 - 1986/89 - 2006/10	32	Expansion	0.554217	143.75	76.6667	NA	Lagopus muta	Rock ptarmigan	Galliformes	Rocky areas	Herbivore	1	3	449	6.5	6	Sedentary	5	14.8334	1.20374	13.6297	LC	910000	79.2956
552	Rook	Fuller et al.	1995	Britain	Northwestern Europe	1970 - 1990	20	Contraction	-0.00401517	-45	-0.4	NA	Corvus frugilegus	Rook	Passeriformes	Agriculture & Grasslands	Omnivore	2	4	459	4	23	Mixed	10	16.4755	8.26467	8.21086	VU	3440000	61.3861
553	Rook	Kolecek & Reif	2011	Czech Republic	Central Europe	1985/89 - 2001/03	15	Contraction	-0.25			NA	Corvus frugilegus	Rook	Passeriformes	Agriculture & Grasslands	Omnivore	2	4	459	4	23	Mixed	10	16.4755	8.26467	8.21086	VU	3440000	61.3861
554	Rook	Brommer et al.	2012	Finland	Fennoscandia	1974/79 - 1986/89 - 2006/10	32	Expansion	1.15152	237.5	271.429	NA	Corvus frugilegus	Rook	Passeriformes	Agriculture & Grasslands	Omnivore	2	4	459	4	23	Mixed	10	16.4755	8.26467	8.21086	VU	3440000	61.3861
555	Roseate Tern	Gregory et al.	2002	UK	Northwestern Europe	1968/72 - 2000	30	Contraction	-1.17949	-76.6667	-74	NA	Sterna dougallii	Roseate Tern	Charadriiformes	Marine & Coastal	Piscivore	1	1	123	1.5	24	Long-distance	NA	19.2811	9.40959	9.87151	LC	100000	55.4892
556	Rough-legged buzzard	Brommer et al.	2012	Finland	Fennoscandia	1974/79 - 1986/89 - 2006/10	32	Expansion	0.366883	706.25	44.9304	NA	Buteo lagopus	Rough-legged buzzard	Accipitriformes	Tundra-Mire-Moor	Carnivore	1	1	947.5	3.5	19	Short-distance	42	9.29686	1.54679	7.75007	LC	875000	70.39
557	Ruff	Brommer et al.	2012	Finland	Fennoscandia	1974/79 - 1986/89 - 2006/10	32	Contraction	-0.555417	-1393.75	-43.4698	NA	Calidris pugnax	Ruff	Charadriiformes	Tundra-Mire-Moor	Invertivore	3	1	154	4	14	Long-distance	55	13.3491	2.1471	11.202	NT	1567500	70.0014
558	Rustic bunting	Virkkala et al.	2014	Finland	Fennoscandia	1974/89 - 2006/10	27	Contraction	-0.701571	-1985.19	-51.9	NA	Emberiza rustica	Rustic bunting	Passeriformes	Boreal & Temperate Forest	Herbi-invertivore	2	2	18.4	4.5	NA	Long-distance	9	9.46248	2.41035	7.05213	LC	1930000	68.2567
559	Saker falcon	Reif et al.	2010	Czech Republic	Central Europe	1985/89 - 2001/13	15	Contraction	-0.315789	-27.84	-27.2727	NA	Falco cherrug	Saker falcon	Falconiformes	Wood & Shrubland	Carnivore	3	1	987.5	4	16	Short-distance	22	17.409	9.97265	7.43636	EN	292500	52.7509
560	Sand martin	Donald & Greenwood	2001	Britain	Northwestern Europe	1970 - 1990	20	Contraction			-23.7	NA	Riparia riparia	Sand martin	Passeriformes	Inland wetlands	Invertivore	1	1	13.5	5	10	Long-distance	21	19.1259	3.71539	15.4105	LC	5512500	68.0093
561	Sand martin	Böhning-Gaese & Bauer	1996	Central Europe (Lake Constance)	Central Europe	1980 - 1990	10	Contraction	-0.35	-1.2	-0.3	NA	Riparia riparia	Sand martin	Passeriformes	Inland wetlands	Invertivore	1	1	13.5	5	10	Long-distance	21	19.1259	3.71539	15.4105	LC	5512500	68.0093
562	Sand martin	Kolecek & Reif	2011	Czech Republic	Central Europe	1985/89 - 2001/03	15	Contraction	-0.32			NA	Riparia riparia	Sand martin	Passeriformes	Inland wetlands	Invertivore	1	1	13.5	5	10	Long-distance	21	19.1259	3.71539	15.4105	LC	5512500	68.0093
563	Sandwich tern	Pagel et al.	2014	Spain (eastern wetlands)	Iberian peninsula	1990/00 - 2001/11	10	No shift				NA	Thalasseus sandvicensis	Sandwich Tern	Charadriiformes	Marine & Coastal	Piscivore	1	1	229	1.5	31	Short-distance	NA	18.5954	8.91453	9.68085	LC	340000	59.1588
564	Savi's warbler	Böhning-Gaese & Bauer	1996	Central Europe (Lake Constance)	Central Europe	1980 - 1990	10	Contraction	-0.11	-0.4	-0.1	NA	Locustella luscinioides	Savi's warbler	Passeriformes	Inland wetlands	Invertivore	2	1	15.55	5	10	Long-distance	40	18.7447	9.95763	8.7871	LC	2125000	57.1092
565	Savi's warbler	Kolecek & Reif	2011	Czech Republic	Central Europe	1985/89 - 2001/03	15	Expansion	0.45			NA	Locustella luscinioides	Savi's warbler	Passeriformes	Inland wetlands	Invertivore	2	1	15.55	5	10	Long-distance	40	18.7447	9.95763	8.7871	LC	2125000	57.1092
566	Sedge warbler	Böhning-Gaese & Bauer	1996	Central Europe (Lake Constance)	Central Europe	1980 - 1990	10	Expansion	0.67	0.8	1	NA	Acrocephalus schoenobaenus	Sedge warbler	Passeriformes	Inland wetlands	Invertivore	3	1	11.9	5.5	12	Long-distance	40	16.9882	3.53802	13.4502	LC	4522500	68.7369
567	Sedge warbler	Kolecek & Reif	2011	Czech Republic	Central Europe	1985/89 - 2001/03	15	Expansion	0.02			NA	Acrocephalus schoenobaenus	Sedge warbler	Passeriformes	Inland wetlands	Invertivore	3	1	11.9	5.5	12	Long-distance	40	16.9882	3.53802	13.4502	LC	4522500	68.7369
568	Sedge warbler	Brommer et al.	2012	Finland	Fennoscandia	1974/79 - 1986/89 - 2006/10	32	Expansion	0.212418	1459.38	23.7659	NA	Acrocephalus schoenobaenus	Sedge warbler	Passeriformes	Inland wetlands	Invertivore	3	1	11.9	5.5	12	Long-distance	40	16.9882	3.53802	13.4502	LC	4522500	68.7369
569	Short-eared owl	Donald & Greenwood	2001	Britain	Northwestern Europe	1970 - 1990	20	Contraction			-15.2	NA	Asio flammeus	Short-eared owl	Strigiformes	Tundra-Mire-Moor	Carnivore	3	1	295	6	21	Short-distance	48	16.0616	2.74699	13.3146	LC	2337500	68.9908
570	Short-toed snake eagle	Gil-Tena et al.	2009	Spain (Catalonia)	Iberian peninsula	1975/83 - 1999/2002	21	Expansion			56	NA	Circaetus gallicus	Short-toed snake eagle	Accipitriformes	Habitat generalist	Carnivore	6	1	1699.5	1	17	Long-distance	42	19.8196	8.51297	11.3067	LC	1742500	56.3839
571	Short-toed treecreeper	Böhning-Gaese & Bauer	1996	Central Europe (Lake Constance)	Central Europe	1980 - 1990	10	No shift	0	0	0	NA	Certhia brachydactyla	Short-toed treecreeper	Passeriformes	Boreal & Temperate Forest	Invertivore	2	1	9.05	6.5	6	Sedentary	9	19.4823	7.88763	11.5946	LC	3065000	54.4336
572	Short-toed treecreeper	Kolecek & Reif	2011	Czech Republic	Central Europe	1985/89 - 2001/03	15	Expansion	0.02			NA	Certhia brachydactyla	Short-toed treecreeper	Passeriformes	Boreal & Temperate Forest	Invertivore	2	1	9.05	6.5	6	Sedentary	9	19.4823	7.88763	11.5946	LC	3065000	54.4336
573	Siberian jay	Brommer et al.	2012	Finland	Fennoscandia	1974/79 - 1986/89 - 2006/10	32	Expansion	0.468303	1431.25	61.1482	NA	Perisoreus infaustus	Siberian jay	Passeriformes	Boreal & Temperate Forest	Omnivore	1	5	88.5	3.5	13	Sedentary	8	9.20866	2.35555	6.85312	LC	777500	69.3877
574	Siberian tit	Brommer et al.	2012	Finland	Fennoscandia	1974/79 - 1986/89 - 2006/10	32	Expansion	0.532213	890.625	72.5191	NA	Poecile cinctus	Siberian tit	Passeriformes	Boreal & Temperate Forest	Herbi-invertivore	1	2	12.05	8	9	Sedentary	5	7.91519	1.70098	6.21421	LC	420000	69.961
575	Slender-billed gull	Pagel et al.	2014	Spain (eastern wetlands)	Iberian peninsula	1990/00 - 2001/11	10	No shift				NA	Chroicocephalus genei	Slender-billed Gull	Charadriiformes	Marine & Coastal	Omnicarnivore	3	3	337	2.5	32	Short-distance	NA	20.5892	15.4106	5.17866	VU	52500	46.7276
576	Snow bunting	Brommer et al.	2012	Finland	Fennoscandia	1974/79 - 1986/89 - 2006/10	32	Expansion	0.227848	56.25	25.7143	NA	Plectrophenax nivalis	Snow bunting	Passeriformes	Tundra-Mire-Moor	Herbivore	2	1	37.35	5	10	Short-distance	9	9.26397	0.149374	9.1146	LC	685000	80.3605
577	Song thrush	Fuller et al.	2005	Britain	Northwestern Europe	1970 - 1990	20	Contraction	-0.0226415	-300	-2.2	NA	Turdus philomelos	Song thrush	Passeriformes	Wood & Shrubland	Invertivore	3	1	76	4	18	Mixed	8	17.3627	3.62805	13.7346	LC	5777500	68.1541
578	Song thrush	Böhning-Gaese & Bauer	1996	Central Europe (Lake Constance)	Central Europe	1980 - 1990	10	Expansion	0.01	1.6	0.0141844	NA	Turdus philomelos	Song thrush	Passeriformes	Wood & Shrubland	Invertivore	3	1	76	4	18	Mixed	8	17.3627	3.62805	13.7346	LC	5777500	68.1541
579	Song thrush	Kolecek & Reif	2011	Czech Republic	Central Europe	1985/89 - 2001/03	15	Expansion	0.02			NA	Turdus philomelos	Song thrush	Passeriformes	Wood & Shrubland	Invertivore	3	1	76	4	18	Mixed	8	17.3627	3.62805	13.7346	LC	5777500	68.1541
580	Song thrush	Gil-Tena et al.	2009	Spain (Catalonia)	Iberian peninsula	1975/83 - 1999/2002	21	Expansion			22	NA	Turdus philomelos	Song thrush	Passeriformes	Wood & Shrubland	Invertivore	3	1	76	4	18	Mixed	8	17.3627	3.62805	13.7346	LC	5777500	68.1541
581	Spotless Starling	Ferrer et al.	1991	Iberian Peninsula (Portugal & Spain)	Iberian peninsula	1960 - 1987	27	Expansion				N	Sturnus unicolor	Spotless Starling	Passeriformes	Wood & Shrubland	Invertivore	2	1	92.15	4.5	9	Sedentary	10	20.2375	11.2735	8.96398	LC	727500	43.3783
582	Spotted crake	Böhning-Gaese & Bauer	1996	Central Europe (Lake Constance)	Central Europe	1980 - 1990	10	No shift	0	0	0	NA	Porzana porzana	Spotted crake	Gruiformes	Inland wetlands	Omnivore	2	3	83	11	7	Long-distance	5	17.6722	7.41237	10.2598	LC	2687500	63.4851
583	Spotted crake	Kolecek & Reif	2011	Czech Republic	Central Europe	1985/89 - 2001/03	15	Expansion	0.31			NA	Porzana porzana	Spotted crake	Gruiformes	Inland wetlands	Omnivore	2	3	83	11	7	Long-distance	5	17.6722	7.41237	10.2598	LC	2687500	63.4851
584	Spotted crake	Brommer et al.	2012	Finland	Fennoscandia	1974/79 - 1986/89 - 2006/10	32	Expansion	0.413155	628.125	52.0725	NA	Porzana porzana	Spotted crake	Gruiformes	Inland wetlands	Omnivore	2	3	83	11	7	Long-distance	5	17.6722	7.41237	10.2598	LC	2687500	63.4851
585	Spotted flycatcher	Fuller et al.	2005	Britain	Northwestern Europe	1970 - 1990	20	Contraction	-0.0236859	-285	-2.3	NA	Muscicapa striata	Spotted flycatcher	Passeriformes	Wood & Shrubland	Invertivore	2	1	16.3	5	11	Long-distance	13	19.5316	3.86015	15.6715	LC	6445000	67.7021
586	Spotted flycatcher	Böhning-Gaese & Bauer	1996	Central Europe (Lake Constance)	Central Europe	1980 - 1990	10	Contraction	-0.03	-3.2	-0.0276817	NA	Muscicapa striata	Spotted flycatcher	Passeriformes	Wood & Shrubland	Invertivore	2	1	16.3	5	11	Long-distance	13	19.5316	3.86015	15.6715	LC	6445000	67.7021
587	Spotted flycatcher	Kolecek & Reif	2011	Czech Republic	Central Europe	1985/89 - 2001/03	15	Expansion	0.02			NA	Muscicapa striata	Spotted flycatcher	Passeriformes	Wood & Shrubland	Invertivore	2	1	16.3	5	11	Long-distance	13	19.5316	3.86015	15.6715	LC	6445000	67.7021
588	Spotted nutcracker	Böhning-Gaese & Bauer	1996	Central Europe (Lake Constance)	Central Europe	1980 - 1990	10	No shift	0	0	0	NA	Nucifraga caryocatactes	Spotted nutcracker	Passeriformes	Boreal & Temperate Forest	Herbi-invertivore	1	2	193	3.5	16	Sedentary	8	14.7701	4.9854	9.78472	LC	1765000	63.6775
589	Spotted nutcracker	Kolecek & Reif	2011	Czech Republic	Central Europe	1985/89 - 2001/03	15	Expansion	0.03			NA	Nucifraga caryocatactes	Spotted nutcracker	Passeriformes	Boreal & Temperate Forest	Herbi-invertivore	1	2	193	3.5	16	Sedentary	8	14.7701	4.9854	9.78472	LC	1765000	63.6775
590	Spotted nutcracker	Brommer et al.	2012	Finland	Fennoscandia	1974/79 - 1986/89 - 2006/10	32	Expansion	1.30348	818.75	374.286	NA	Nucifraga caryocatactes	Spotted nutcracker	Passeriformes	Boreal & Temperate Forest	Herbi-invertivore	1	2	193	3.5	16	Sedentary	8	14.7701	4.9854	9.78472	LC	1765000	63.6775
591	Spotted redshank	Brommer et al.	2012	Finland	Fennoscandia	1974/79 - 1986/89 - 2006/10	32	Expansion	0.246851	459.375	28.1609	NA	Tringa erythropus	Spotted redshank	Charadriiformes	Tundra-Mire-Moor	Invertivore	2	1	167.5	4	9	Long-distance	55	8.80882	1.61031	7.19851	LC	395000	70.3961
592	Squacco heron	Pagel et al.	2014	Spain (eastern wetlands)	Iberian peninsula	1990/00 - 2001/11	10	Expansion				NA	Ardeola ralloides	Squacco Heron	Pelecaniformes	Inland wetlands	Invertivore	1	1	288	5	6	Long-distance	69	19.7016	13.4981	6.20356	LC	455000	49.021
593	Stock dove	Fuller et al.	1995	Britain	Northwestern Europe	1970 - 1990	20	Contraction	-0.0704636	-665	-6.8	NA	Columba oenas	Stock dove	Columbiformes	Wood & Shrubland	Herbivore	3	2	292	2	13	Mixed	11	18.5107	7.07122	11.4395	LC	3867500	63.1911
594	Stock dove	Böhning-Gaese & Bauer	1996	Central Europe (Lake Constance)	Central Europe	1980 - 1990	10	Expansion	0.17	2.4	0.1875	NA	Columba oenas	Stock dove	Columbiformes	Wood & Shrubland	Herbivore	3	2	292	2	13	Mixed	11	18.5107	7.07122	11.4395	LC	3867500	63.1911
595	Stock dove	Kolecek & Reif	2011	Czech Republic	Central Europe	1985/89 - 2001/03	15	Expansion	0.38			NA	Columba oenas	Stock dove	Columbiformes	Wood & Shrubland	Herbivore	3	2	292	2	13	Mixed	11	18.5107	7.07122	11.4395	LC	3867500	63.1911
596	Stock dove	Brommer et al.	2012	Finland	Fennoscandia	1974/79 - 1986/89 - 2006/10	32	Expansion	0.395349	743.75	49.2754	NA	Columba oenas	Stock dove	Columbiformes	Wood & Shrubland	Herbivore	3	2	292	2	13	Mixed	11	18.5107	7.07122	11.4395	LC	3867500	63.1911
597	Subalpine warbler	Gil-Tena et al.	2009	Spain (Catalonia)	Iberian peninsula	1975/83 - 1999/2002	21	Expansion			31	NA	Sylvia cantillans	Subalpine warbler	Passeriformes	Wood & Shrubland	Invertivore	3	1	9.5	3.5	NA	Long-distance	14	20.5195	10.7728	9.74665	LC	1382500	45.3003
598	Syrian woodpecker	Reif et al.	2010	Czech Republic	Central Europe	1985/89 - 2001/10	15	Expansion	0.843373	324.8	145.833	NA	Dendrocopos syriacus	Syrian woodpecker	Piciformes	Boreal & Temperate Forest	Herbivore	2	3	77	5.5	11	Sedentary	17	NA	NA	NA	LC	NA	NA
599	Tawny owl	Fuller et al.	2005	Britain	Northwestern Europe	1970 - 1990	20	Contraction	-0.115164	-1255	-10.9	NA	Strix aluco	Tawny owl	Strigiformes	Boreal & Temperate Forest	Carnivore	1	1	495.5	3.5	22	Sedentary	8	19.1425	6.35477	12.7878	LC	5225000	62.4438
600	Tawny owl	Böhning-Gaese & Bauer	1996	Central Europe (Lake Constance)	Central Europe	1980 - 1990	10	Contraction	-0.2	-13.6	-0.181818	NA	Strix aluco	Tawny owl	Strigiformes	Boreal & Temperate Forest	Carnivore	1	1	495.5	3.5	22	Sedentary	8	19.1425	6.35477	12.7878	LC	5225000	62.4438
601	Tawny owl	Kolecek & Reif	2011	Czech Republic	Central Europe	1985/89 - 2001/03	15	Expansion	0.01			NA	Strix aluco	Tawny owl	Strigiformes	Boreal & Temperate Forest	Carnivore	1	1	495.5	3.5	22	Sedentary	8	19.1425	6.35477	12.7878	LC	5225000	62.4438
602	Tawny owl	Brommer et al.	2012	Finland	Fennoscandia	1974/79 - 1986/89 - 2006/10	32	Expansion	0.0475524	106.25	4.87106	NA	Strix aluco	Tawny owl	Strigiformes	Boreal & Temperate Forest	Carnivore	1	1	495.5	3.5	22	Sedentary	8	19.1425	6.35477	12.7878	LC	5225000	62.4438
603	Tawny owl	Gil-Tena et al.	2009	Spain (Catalonia)	Iberian peninsula	1975/83 - 1999/2002	21	No shift				NA	Strix aluco	Tawny owl	Strigiformes	Boreal & Temperate Forest	Carnivore	1	1	495.5	3.5	22	Sedentary	8	19.1425	6.35477	12.7878	LC	5225000	62.4438
604	Tawny pipit	Kolecek & Reif	2011	Czech Republic	Central Europe	1985/89 - 2001/03	15	Contraction	-0.33			NA	Anthus campestris	Tawny pipit	Passeriformes	Open dry	Invertivore	3	2	24.8	4.5	NA	Long-distance	NA	NA	NA	NA	LC	NA	NA
605	Temminck's stint	Virkkala et al.	2014	Finland	Fennoscandia	1974/89 - 2006/10	27	Contraction	-0.314815	-125.926	-27.2	NA	Calidris temminckii	Temminck's stint	Charadriiformes	Tundra-Mire-Moor	Invertivore	3	1	25.5	4	13	Long-distance	16	8.73069	0.77988	7.95081	LC	415000	70.8017
606	Thrush nightingale	Brommer et al.	2012	Finland	Fennoscandia	1974/79 - 1986/89 - 2006/10	32	Expansion	0.435107	1456.25	55.6086	NA	Luscinia luscinia	Thrush nightingale	Passeriformes	Boreal & Temperate Forest	Invertivore	2	1	26	4.5	9	Long-distance	12	15.9804	7.10515	8.87524	LC	2452500	63.9742
607	Tree pipit	Fuller et al.	2005	Britain	Northwestern Europe	1970 - 1990	20	Contraction	-0.162195	-1345	-15	NA	Anthus trivialis	Tree pipit	Passeriformes	Boreal & Temperate Forest	Invertivore	3	1	22.15	4	9	Long-distance	25	16.8851	3.54791	13.3371	LC	5460000	68.3079
608	Tree pipit	Böhning-Gaese & Bauer	1996	Central Europe (Lake Constance)	Central Europe	1980 - 1990	10	Contraction	-0.48	-35.2	-0.384279	NA	Anthus trivialis	Tree pipit	Passeriformes	Boreal & Temperate Forest	Invertivore	3	1	22.15	4	9	Long-distance	25	16.8851	3.54791	13.3371	LC	5460000	68.3079
609	Tree pipit	Kolecek & Reif	2011	Czech Republic	Central Europe	1985/89 - 2001/03	15	No shift	0			NA	Anthus trivialis	Tree pipit	Passeriformes	Boreal & Temperate Forest	Invertivore	3	1	22.15	4	9	Long-distance	25	16.8851	3.54791	13.3371	LC	5460000	68.3079
610	Tree pipit	Gil-Tena et al.	2009	Spain (Catalonia)	Iberian peninsula	1975/83 - 1999/2002	21	No shift				NA	Anthus trivialis	Tree pipit	Passeriformes	Boreal & Temperate Forest	Invertivore	3	1	22.15	4	9	Long-distance	25	16.8851	3.54791	13.3371	LC	5460000	68.3079
611	Trumpeter finch	Carrillo et al.	2007	Spain (Southeast)	Iberian peninsula	1971 - 1996	25	Expansion				N	Bucanetes githagineus	Trumpeter finch	Passeriformes	Open dry	Herbivore	2	1	18.25	5	NA	Mixed	11	NA	NA	NA	LC	15000	NA
612	Tufted duck	Böhning-Gaese & Bauer	1996	Central Europe (Lake Constance)	Central Europe	1980 - 1990	10	Expansion	0.88	8.8	1.57143	NA	Aythya fuligula	Tufted duck	Anseriformes	Inland wetlands	Omnivore	1	2	765.5	9.5	45	Short-distance	NA	15.6243	3.05283	12.5715	NT	3717500	68.7584
613	Tufted duck	Kolecek & Reif	2011	Czech Republic	Central Europe	1985/89 - 2001/03	15	Expansion	0.02			NA	Aythya fuligula	Tufted duck	Anseriformes	Inland wetlands	Omnivore	1	2	765.5	9.5	45	Short-distance	NA	15.6243	3.05283	12.5715	NT	3717500	68.7584
614	Twite	Raine et al.	2009	England	Northwestern Europe	1990 - 2004	14	Contraction	-1.42508	-1664.29	-83.2	N	Linaria flavirostris	Twite	Passeriformes	Tundra-Mire-Moor	Herbivore	3	1	16	5.5	6	Short-distance	11	11.4146	2.25591	9.15865	LC	467500	70.5692
615	Two-barred crossbill	Brommer et al.	2012	Finland	Fennoscandia	1974/79 - 1986/89 - 2006/10	32	Expansion	0.860927	406.25	151.163	NA	Loxia leucoptera	Two-barred crossbill	Passeriformes	Boreal & Temperate Forest	Herbivore	1	1	32.8	4	4	Sedentary	NA	9.59973	3.86801	5.73171	LC	435000	69.0103
616	Ural owl	Kolecek & Reif	2011	Czech Republic	Central Europe	1985/89 - 2001/03	15	Expansion	1			NA	Strix uralensis	Ural owl	Strigiformes	Boreal & Temperate Forest	Carnivore	2	1	765	3	24	Sedentary	8	14.1975	4.67191	9.52555	LC	1010000	66.5737
617	Ural owl	Brommer et al.	2012	Finland	Fennoscandia	1974/79 - 1986/89 - 2006/10	32	Expansion	0.757216	2787.5	121.858	NA	Strix uralensis	Ural owl	Strigiformes	Boreal & Temperate Forest	Carnivore	2	1	765	3	24	Sedentary	8	14.1975	4.67191	9.52555	LC	1010000	66.5737
618	Water pipit	Reif et al.	2010	Czech Republic	Central Europe	1985/89 - 2001/03	15	Contraction	-0.0952381	-9.28	-9.09091	NA	Anthus spinoletta	Water pipit	Passeriformes	Wood & Shrubland	Invertivore	1	1	22	5	9	Short-distance	25	17.8529	4.60536	13.2476	LC	1690000	50.3967
619	Water rail	Böhning-Gaese & Bauer	1996	Central Europe (Lake Constance)	Central Europe	1980 - 1990	10	Contraction	-0.26	-5.6	-0.233333	NA	Rallus aquaticus	Water rail	Gruiformes	Inland wetlands	Omnivore	2	3	129.5	8.5	9	Mixed	5	19.279	8.24849	11.0305	LC	4257500	61.1485
620	Water rail	Kolecek & Reif	2011	Czech Republic	Central Europe	1985/89 - 2001/03	15	Expansion	0.37			NA	Rallus aquaticus	Water rail	Gruiformes	Inland wetlands	Omnivore	2	3	129.5	8.5	9	Mixed	5	19.279	8.24849	11.0305	LC	4257500	61.1485
621	Water rail	Brommer et al.	2012	Finland	Fennoscandia	1974/79 - 1986/89 - 2006/10	32	Expansion	0.899145	821.875	163.354	NA	Rallus aquaticus	Water rail	Gruiformes	Inland wetlands	Omnivore	2	3	129.5	8.5	9	Mixed	5	19.279	8.24849	11.0305	LC	4257500	61.1485
622	Water rail	Gregory et al.	2002	UK	Northwestern Europe	1968/72 - 1988/91	20	Contraction	-0.392555	-1160	-33	NA	Rallus aquaticus	Water Rail	Gruiformes	Inland wetlands	Omnivore	2	3	129.5	8.5	9	Mixed	5	19.279	8.24849	11.0305	LC	4257500	61.1485
623	Western Bonelli's warbler	Böhning-Gaese & Bauer	1996	Central Europe (Lake Constance)	Central Europe	1980 - 1990	10	Contraction	-0.56	-42.4	-0.438017	NA	Phylloscopus bonelli	Western Bonelli's warbler	Passeriformes	Wood & Shrubland	Invertivore	2	1	8.15	5.5	7	Long-distance	21	19.7672	5.6584	14.1088	LC	1462500	49.7551
624	Western capercaillie	Fuller et al.	2005	Britain	Northwestern Europe	1970 - 1990	20	Contraction	-0.935484	-580	-63.7	NA	Tetrao urogallus	Western capercaillie	Galliformes	Boreal & Temperate Forest	Herbivore	1	1	3034.5	9	9	Sedentary	5	14.1352	3.00035	11.1348	LC	2140000	68.4616
625	Western capercaillie	Kolecek & Reif	2011	Czech Republic	Central Europe	1985/89 - 2001/03	15	Contraction	-0.38			NA	Tetrao urogallus	Western capercaillie	Galliformes	Boreal & Temperate Forest	Herbivore	1	1	3034.5	9	9	Sedentary	5	14.1352	3.00035	11.1348	LC	2140000	68.4616
626	Western jackdaw	Fuller et al.	1995	Britain	Northwestern Europe	1970 - 1990	20	Contraction	-0.0302521	-360	-3	NA	Corvus monedula	Western jackdaw	Passeriformes	Habitat generalist	Omnivore	5	4	236	5	20	Sedentary	10	19.3568	6.5606	12.7962	LC	5875000	63.704
627	Western jackdaw	Böhning-Gaese & Bauer	1996	Central Europe (Lake Constance)	Central Europe	1980 - 1990	10	Contraction	-0.58	-8.4	-0.446809	NA	Corvus monedula	Western jackdaw	Passeriformes	Habitat generalist	Omnivore	5	4	236	5	20	Sedentary	10	19.3568	6.5606	12.7962	LC	5875000	63.704
628	Western jackdaw	Kolecek & Reif	2011	Czech Republic	Central Europe	1985/89 - 2001/03	15	Contraction	-0.42			NA	Corvus monedula	Western jackdaw	Passeriformes	Habitat generalist	Omnivore	5	4	236	5	20	Sedentary	10	19.3568	6.5606	12.7962	LC	5875000	63.704
629	Western jackdaw	Brommer et al.	2012	Finland	Fennoscandia	1974/79 - 1986/89 - 2006/10	32	Expansion	0.749475	2790.62	119.866	NA	Corvus monedula	Western jackdaw	Passeriformes	Habitat generalist	Omnivore	5	4	236	5	20	Sedentary	10	19.3568	6.5606	12.7962	LC	5875000	63.704
630	Western marsh harrier	Böhning-Gaese & Bauer	1996	Central Europe (Lake Constance)	Central Europe	1980 - 1990	10	No shift	0	0	0	NA	Circus aeruginosus	Western marsh harrier	Accipitriformes	Inland wetlands	Carnivore	2	1	584.5	5.5	20	Long-distance	22	19.0093	8.02985	10.9795	LC	3680000	62.9736
631	Western marsh harrier	Kolecek & Reif	2011	Czech Republic	Central Europe	1985/89 - 2001/03	15	Expansion	0.3			NA	Circus aeruginosus	Western marsh harrier	Accipitriformes	Inland wetlands	Carnivore	2	1	584.5	5.5	20	Long-distance	22	19.0093	8.02985	10.9795	LC	3680000	62.9736
632	Western marsh harrier	Brommer et al.	2012	Finland	Fennoscandia	1974/79 - 1986/89 - 2006/10	32	Expansion	1.34375	2956.25	409.524	NA	Circus aeruginosus	Western marsh harrier	Accipitriformes	Inland wetlands	Carnivore	2	1	584.5	5.5	20	Long-distance	22	19.0093	8.02985	10.9795	LC	3680000	62.9736
633	Western marsh harrier	Pagel et al.	2014	Spain (eastern wetlands)	Iberian peninsula	1990/00 - 2001/11	10	No shift				NA	Circus aeruginosus	Western Marsh harrier	Accipitriformes	Inland wetlands	Carnivore	2	1	584.5	5.5	20	Long-distance	22	19.0093	8.02985	10.9795	LC	3680000	62.9736
634	Western yellow wagtail	Fuller et al.	1995	Britain	Northwestern Europe	1970 - 1990	20	Contraction	-0.0980926	-540	-9.4	NA	Motacilla flava	Western yellow wagtail	Passeriformes	Inland wetlands	Invertivore	3	1	16.5	5	9	Long-distance	25	19.1414	3.63438	15.507	LC	5772500	67.9155
635	Western yellow wagtail	Böhning-Gaese & Bauer	1996	Central Europe (Lake Constance)	Central Europe	1980 - 1990	10	Contraction	-0.34	-6	-0.294118	NA	Motacilla flava	Western yellow wagtail	Passeriformes	Inland wetlands	Invertivore	3	1	16.5	5	9	Long-distance	25	19.1414	3.63438	15.507	LC	5772500	67.9155
636	Western yellow wagtail	Kolecek & Reif	2011	Czech Republic	Central Europe	1985/89 - 2001/03	15	Expansion	0.03			NA	Motacilla flava	Western yellow wagtail	Passeriformes	Inland wetlands	Invertivore	3	1	16.5	5	9	Long-distance	25	19.1414	3.63438	15.507	LC	5772500	67.9155
637	Whinchat	Henderson et al.	2014	Britain	Northwestern Europe	1970 - 1990 - 2010	40	Contraction	-0.722936	-1970	-53.1	NA	Saxicola rubetra	Whinchat	Passeriformes	Wood & Shrubland	Invertivore	2	1	16.6	5.5	7	Long-distance	15	17.195	3.72342	13.4716	LC	5370000	67.8764
638	Whinchat	Böhning-Gaese & Bauer	1996	Central Europe (Lake Constance)	Central Europe	1980 - 1990	10	Contraction	-0.38	-5.6	-0.318182	NA	Saxicola rubetra	Whinchat	Passeriformes	Wood & Shrubland	Invertivore	2	1	16.6	5.5	7	Long-distance	15	17.195	3.72342	13.4716	LC	5370000	67.8764
639	Whinchat	Kolecek & Reif	2011	Czech Republic	Central Europe	1985/89 - 2001/03	15	Contraction	-0.04			NA	Saxicola rubetra	Whinchat	Passeriformes	Wood & Shrubland	Invertivore	2	1	16.6	5.5	7	Long-distance	15	17.195	3.72342	13.4716	LC	5370000	67.8764
640	Whinchat	Brommer et al.	2012	Finland	Fennoscandia	1974/79 - 1986/89 - 2006/10	32	Expansion	0.177762	1518.75	19.5102	NA	Saxicola rubetra	Whinchat	Passeriformes	Wood & Shrubland	Invertivore	2	1	16.6	5.5	7	Long-distance	15	17.195	3.72342	13.4716	LC	5370000	67.8764
641	Whiskered tern	Reif et al.	2010	Czech Republic	Central Europe	1985/89 - 2001/08	15	Expansion	2	18.56	n.a.	NA	Chlidonias hybrida	Whiskered tern	Charadriiformes	Inland wetlands	Invertivore	2	1	85	2.5	NA	Long-distance	21	19.7039	11.4487	8.25523	LC	637500	53.2387
642	Whiskered tern	Pagel et al.	2014	Spain (eastern wetlands)	Iberian peninsula	1990/00 - 2001/11	10	No shift				NA	Chlidonias hybrida	Whiskered Tern	Charadriiformes	Inland wetlands	Invertivore	2	1	85	2.5	NA	Long-distance	21	19.7039	11.4487	8.25523	LC	637500	53.2387
643	White stork	Böhning-Gaese & Bauer	1996	Central Europe (Lake Constance)	Central Europe	1980 - 1990	10	Expansion	2	2	n.a.	NA	Ciconia ciconia	White stork	Ciconiiformes	Habitat generalist	Omnicarnivore	5	2	3245.5	4	39	Long-distance	69	19.233	9.78105	9.45193	LC	3060000	57.86
644	White stork	Kolecek & Reif	2011	Czech Republic	Central Europe	1985/89 - 2001/03	15	Expansion	0.01			NA	Ciconia ciconia	White stork	Ciconiiformes	Habitat generalist	Omnicarnivore	5	2	3245.5	4	39	Long-distance	69	19.233	9.78105	9.45193	LC	3060000	57.86
645	White wagtail	Böhning-Gaese & Bauer	1996	Central Europe (Lake Constance)	Central Europe	1980 - 1990	10	Expansion	0.01	1.2	0.01	NA	Motacilla alba	White wagtail	Passeriformes	Inland wetlands	Invertivore	2	1	20.5	5.5	14	Mixed	25	19.4144	3.22721	16.1872	LC	7020000	68.2171
646	White wagtail	Kolecek & Reif	2011	Czech Republic	Central Europe	1985/89 - 2001/03	15	Expansion	0.02			NA	Motacilla alba	White wagtail	Passeriformes	Inland wetlands	Invertivore	2	1	20.5	5.5	14	Mixed	25	19.4144	3.22721	16.1872	LC	7020000	68.2171
647	White-backed woodpecker	Kolecek & Reif	2011	Czech Republic	Central Europe	1985/89 - 2001/03	15	Expansion	0.2			NA	Dendrocopos leucotos	White-backed woodpecker	Piciformes	Boreal & Temperate Forest	Invertivore	1	1	107.5	4	16	Sedentary	17	NA	NA	NA	LC	NA	NA
648	White-backed woodpecker	Brommer et al.	2012	Finland	Fennoscandia	1974/79 - 1986/89 - 2006/10	32	Expansion	1.29933	915.625	370.886	NA	Dendrocopos leucotos	White-backed woodpecker	Piciformes	Boreal & Temperate Forest	Invertivore	1	1	107.5	4	16	Sedentary	17	NA	NA	NA	LC	NA	NA
649	White-headed duck	Pagel et al.	2014	Spain (eastern wetlands)	Iberian peninsula	1990/00 - 2001/11	10	Expansion				NA	Oxyura leucocephala	White-headed Duck	Anseriformes	Inland wetlands	Omnivore	1	2	796	5.5	NA	Short-distance	20	20.4194	14.5408	5.87859	VU	60000	46.7053
650	White-tailed eagle	Kolecek & Reif	2011	Czech Republic	Central Europe	1985/89 - 2001/03	15	Expansion	1.38			NA	Haliaeetus albicilla	White-tailed eagle	Accipitriformes	Habitat generalist	Omnicarnivore	5	3	4793	2	30	Sedentary	72	16.7005	1.14524	15.5553	LC	1045000	70.1852
651	White-tailed eagle	Treinys et al.	2015	Lithuania	Central Europe	1995 - 2000 - 2005 - 2010	15	Expansion	1.69565	2080	1114.3	NA	Haliaeetus albicilla	White-tailed Eagle	Accipitriformes	Habitat generalist	Omnicarnivore	5	3	4793	2	30	Sedentary	72	16.7005	1.14524	15.5553	LC	1045000	70.1852
652	White-throated dipper	Böhning-Gaese & Bauer	1996	Central Europe (Lake Constance)	Central Europe	1980 - 1990	10	Expansion	0.57	4.8	0.8	NA	Cinclus cinclus	White-throated dipper	Passeriformes	Inland wetlands	Invertivore	1	1	60.25	4.5	11	Sedentary	8	18.4475	2.95465	15.4928	LC	3072500	69.1837
653	White-throated dipper	Kolecek & Reif	2011	Czech Republic	Central Europe	1985/89 - 2001/03	15	No shift	0			NA	Cinclus cinclus	White-throated dipper	Passeriformes	Inland wetlands	Invertivore	1	1	60.25	4.5	11	Sedentary	8	18.4475	2.95465	15.4928	LC	3072500	69.1837
654	White-throated dipper	Brommer et al.	2012	Finland	Fennoscandia	1974/79 - 1986/89 - 2006/10	32	Expansion	0.803987	378.125	134.444	NA	Cinclus cinclus	White-throated dipper	Passeriformes	Inland wetlands	Invertivore	1	1	60.25	4.5	11	Sedentary	8	18.4475	2.95465	15.4928	LC	3072500	69.1837
655	Whooper swan	Brommer et al.	2012	Finland	Fennoscandia	1974/79 - 1986/89 - 2006/10	32	Expansion	1.47879	8281.25	567.452	NA	Cygnus cygnus	Whooper swan	Anseriformes	Inland wetlands	Herbivore	2	1	9400	4	27	Short-distance	34	11.35	1.33412	10.0159	LC	1115000	69.3603
656	Willow ptarmigan	Brommer et al.	2012	Finland	Fennoscandia	1974/79 - 1986/89 - 2006/10	32	Contraction	-0.200929	-1081.25	-18.2586	NA	Lagopus lagopus	Willow ptarmigan	Galliformes	Tundra-Mire-Moor	Herbivore	2	3	632.5	7.5	8	Sedentary	5	11.5725	1.98499	9.58751	LC	1380000	70.1051
657	Willow tit	Fuller et al.	2005	Britain	Northwestern Europe	1970 - 1990	20	Contraction	-0.103448	-600	-9.8	NA	Poecile montanus	Willow tit	Passeriformes	Boreal & Temperate Forest	Invertivore	2	1	11.65	7.5	11	Sedentary	5	14.9435	3.11741	11.8261	LC	5765000	62.65
658	Willow tit	Böhning-Gaese & Bauer	1996	Central Europe (Lake Constance)	Central Europe	1980 - 1990	10	Contraction	-0.5	-1.6	-0.4	NA	Poecile montanus	Willow tit	Passeriformes	Boreal & Temperate Forest	Invertivore	2	1	11.65	7.5	11	Sedentary	5	14.9435	3.11741	11.8261	LC	5765000	62.65
659	Willow tit	Kolecek & Reif	2011	Czech Republic	Central Europe	1985/89 - 2001/03	15	Expansion	0.19			NA	Poecile montanus	Willow tit	Passeriformes	Boreal & Temperate Forest	Invertivore	2	1	11.65	7.5	11	Sedentary	5	14.9435	3.11741	11.8261	LC	5765000	62.65
660	Willow tit	Brommer et al.	2012	Finland	Fennoscandia	1974/79 - 1986/89 - 2006/10	32	Expansion	0.24363	2181.25	27.7424	NA	Poecile montanus	Willow tit	Passeriformes	Boreal & Temperate Forest	Invertivore	2	1	11.65	7.5	11	Sedentary	5	14.9435	3.11741	11.8261	LC	5765000	62.65
661	Willow warbler	Fuller et al.	2005	Britain	Northwestern Europe	1970 - 1990	20	Expansion	0.0046225	60	0.5	NA	Phylloscopus trochilus	Willow warbler	Passeriformes	Wood & Shrubland	Invertivore	4	1	9.1	6	11	Long-distance	21	15.136	3.16625	11.9698	LC	4552500	68.8906
662	Willow warbler	Böhning-Gaese & Bauer	1996	Central Europe (Lake Constance)	Central Europe	1980 - 1990	10	Contraction	-0.12	-12.8	-0.111111	NA	Phylloscopus trochilus	Willow warbler	Passeriformes	Wood & Shrubland	Invertivore	4	1	9.1	6	11	Long-distance	21	15.136	3.16625	11.9698	LC	4552500	68.8906
663	Willow warbler	Kolecek & Reif	2011	Czech Republic	Central Europe	1985/89 - 2001/03	15	Expansion	0.06			NA	Phylloscopus trochilus	Willow warbler	Passeriformes	Wood & Shrubland	Invertivore	4	1	9.1	6	11	Long-distance	21	15.136	3.16625	11.9698	LC	4552500	68.8906
664	Wood warbler	Fuller et al.	2005	Britain	Northwestern Europe	1970 - 1990	20	Expansion	0.032	200	3.3	NA	Phylloscopus sibilatrix	Wood warbler	Passeriformes	Boreal & Temperate Forest	Invertivore	1	1	9.95	6	10	Long-distance	21	NA	NA	NA	LC	NA	NA
665	Wood warbler	Böhning-Gaese & Bauer	1996	Central Europe (Lake Constance)	Central Europe	1980 - 1990	10	Contraction	-0.06	-5.2	-0.0604651	NA	Phylloscopus sibilatrix	Wood warbler	Passeriformes	Boreal & Temperate Forest	Invertivore	1	1	9.95	6	10	Long-distance	21	NA	NA	NA	LC	NA	NA
666	Wood warbler	Kolecek & Reif	2011	Czech Republic	Central Europe	1985/89 - 2001/03	15	Expansion	0.03			NA	Phylloscopus sibilatrix	Wood warbler	Passeriformes	Boreal & Temperate Forest	Invertivore	1	1	9.95	6	10	Long-distance	21	NA	NA	NA	LC	NA	NA
667	Wood warbler	Brommer et al.	2012	Finland	Fennoscandia	1974/79 - 1986/89 - 2006/10	32	Expansion	0.390817	2234.38	48.5734	NA	Phylloscopus sibilatrix	Wood warbler	Passeriformes	Boreal & Temperate Forest	Invertivore	1	1	9.95	6	10	Long-distance	21	NA	NA	NA	LC	NA	NA
668	Woodchat shrike	Böhning-Gaese & Bauer	1996	Central Europe (Lake Constance)	Central Europe	1980 - 1990	10	Contraction	-1.2	-1.2	-0.75	NA	Lanius senator	Woodchat shrike	Passeriformes	Wood & Shrubland	Invertivore	2	1	36	5.5	6	Long-distance	10	20.5079	10.6626	9.84531	NT	1907500	50.0891
669	Woodchat shrike	Reif et al.	2010	Czech Republic	Central Europe	1985/89 - 2001/19	15	Contraction	-2	-9.28	-100	NA	Lanius senator	Woodchat shrike	Passeriformes	Wood & Shrubland	Invertivore	2	1	36	5.5	6	Long-distance	10	20.5079	10.6626	9.84531	NT	1907500	50.0891
670	Woodlark	Gregory et al. + Conway et al.	2002 + 2009	Britain	Northwestern Europe	1970 - 2006	36	Contraction	-0.382979	-175	-0.321429	NA	Lullula arborea	Woodlark	Passeriformes	Wood & Shrubland	Invertivore	3	1	26.5	4	5	Mixed	6	19.7516	8.06694	11.6846	LC	4245000	60.345
671	Woodlark	Böhning-Gaese & Bauer	1996	Central Europe (Lake Constance)	Central Europe	1980 - 1990	10	Expansion	1.2	1.2	3	NA	Lullula arborea	Woodlark	Passeriformes	Wood & Shrubland	Invertivore	3	1	26.5	4	5	Mixed	6	19.7516	8.06694	11.6846	LC	4245000	60.345
672	Woodlark	Kolecek & Reif	2011	Czech Republic	Central Europe	1985/89 - 2001/03	15	Expansion	0.26			NA	Lullula arborea	Woodlark	Passeriformes	Wood & Shrubland	Invertivore	3	1	26.5	4	5	Mixed	6	19.7516	8.06694	11.6846	LC	4245000	60.345
673	Woodlark	Brommer et al.	2012	Finland	Fennoscandia	1974/79 - 1986/89 - 2006/10	32	Expansion	0.929496	1009.38	173.656	NA	Lullula arborea	Woodlark	Passeriformes	Wood & Shrubland	Invertivore	3	1	26.5	4	5	Mixed	6	19.7516	8.06694	11.6846	LC	4245000	60.345
674	Woodlark	Gil-Tena et al.	2009	Spain (Catalonia)	Iberian peninsula	1975/83 - 1999/2002	21	Expansion			20	NA	Lullula arborea	Woodlark	Passeriformes	Wood & Shrubland	Invertivore	3	1	26.5	4	5	Mixed	6	19.7516	8.06694	11.6846	LC	4245000	60.345
675	Yellowhammer	Fuller et al.	1995	Britain	Northwestern Europe	1970 - 1990	20	Contraction	-0.0897574	-1045	-8.6	NA	Emberiza citrinella	Yellowhammer	Passeriformes	Wood & Shrubland	Herbi-invertivore	3	2	26.75	4	13	Mixed	9	16.852	4.05136	12.8006	LC	5625000	67.3753
676	Yellowhammer	Böhning-Gaese & Bauer	1996	Central Europe (Lake Constance)	Central Europe	1980 - 1990	10	Contraction	-0.03	-2.4	-0.0273973	NA	Emberiza citrinella	Yellowhammer	Passeriformes	Wood & Shrubland	Herbi-invertivore	3	2	26.75	4	13	Mixed	9	16.852	4.05136	12.8006	LC	5625000	67.3753
677	Yellowhammer	Kolecek & Reif	2011	Czech Republic	Central Europe	1985/89 - 2001/03	15	Expansion	0.02			NA	Emberiza citrinella	Yellowhammer	Passeriformes	Wood & Shrubland	Herbi-invertivore	3	2	26.75	4	13	Mixed	9	16.852	4.05136	12.8006	LC	5625000	67.3753
678	Yellowhammer	Brommer et al.	2012	Finland	Fennoscandia	1974/79 - 1986/89 - 2006/10	32	Expansion	0.144874	1234.38	15.6188	NA	Emberiza citrinella	Yellowhammer	Passeriformes	Wood & Shrubland	Herbi-invertivore	3	2	26.75	4	13	Mixed	9	16.852	4.05136	12.8006	LC	5625000	67.3753
679	Yellow-Legged gull	Pagel et al.	2014	Spain (eastern wetlands)	Iberian peninsula	1990/00 - 2001/11	10	Expansion				NA	Larus michahellis	Yellow-Legged Gull	Charadriiformes	Marine & Coastal	Omnivore	3	4	1154	3	19	Short-distance	NA	20.6486	10.1304	10.5181	LC	1022500	49.6828

## Sheet: Abunance shift
		Source		Methods information				Abundance shift		Species information
#	Species English name	Authors	Pub Year	Study area	Region	Time frame	# years	Magnitude [km/year]	Direction	Scientific name	English name	Order	Habitat type	Diet type	Habitat breadth [#]	Diet breadth [#]	Body mass [gr]	Clutch size [# eggs]	Lifespan [years]	Migration strategy	Natal dispersal distance [km]	Thermal max	Thermal min	Thermal range	IUCN status (EU)	Historical EU range size [km2]	Historical EU northern limit [lat]
1	Barn swallow	Lehikoinen & Virkkala	2016	Finland	Fennoscandia	1970/89 - 2000/12	25	0.028	N	Hirundo rustica	Barn swallow	Passeriformes	Agriculture & Grasslands	Invertivore	1	1	18.95	4.5	11	Long-distance	14	19.5695	4.25505	15.3144	LC	6995000	67.3343
2	Barn Swallow	Tayleur et al.	2015	Sweden	Fennoscandia	2000/02 - 2010/12	10	-2.25895	S	Hirundo rustica	Barn Swallow	Passeriformes	Agriculture & Grasslands	Invertivore	1	1	18.95	4.5	11	Long-distance	14	19.5695	4.25505	15.3144	LC	6995000	67.3343
3	Black grouse	Lehikoinen & Virkkala	2016	Finland	Fennoscandia	1970/89 - 2000/12	25	3.936	N	Lyrurus tetrix	Black grouse	Galliformes	Wood & Shrubland	Herbivore	2	1	1139	8.5	12	Sedentary	5	13.951	3.40628	10.5447	LC	2402500	68.4585
4	Black grouse	Tayleur et al.	2015	Sweden	Fennoscandia	2000/02 - 2010/12	10	8.06606	N	Lyrurus tetrix	Black grouse	Galliformes	Wood & Shrubland	Herbivore	2	1	1139	8.5	12	Sedentary	5	13.951	3.40628	10.5447	LC	2402500	68.4585
5	Black woodpecker	Lehikoinen & Virkkala	2016	Finland	Fennoscandia	1970/89 - 2000/12	25	2.156	N	Dryocopus martius	Black woodpecker	Piciformes	Boreal & Temperate Forest	Invertivore	1	1	291	5	14	Sedentary	17	16.6263	4.25179	12.3745	LC	3950000	66.941
6	Black woodpecker	Tayleur et al.	2015	Sweden	Fennoscandia	2000/02 - 2010/12	10	6.01006	N	Dryocopus martius	Black woodpecker	Piciformes	Boreal & Temperate Forest	Invertivore	1	1	291	5	14	Sedentary	17	16.6263	4.25179	12.3745	LC	3950000	66.941
7	Black-headed gull	Tayleur et al.	2015	Sweden	Fennoscandia	2000/02 - 2010/12	10	-7.14057	S	Chroicocephalus ridibundus	Black-headed gull	Charadriiformes	Inland wetlands	Invertivore	3	2	267.5	2.5	31	Short-distance	47	17.883	3.62523	14.2577	LC	4202500	67.9485
8	Black-throated loon	Tayleur et al.	2015	Sweden	Fennoscandia	2000/02 - 2010/12	10	-3.68658	S	Gavia arctica	Black-throated loon	Gaviiformes	Inland wetlands	Piscivore	1	1	2804.5	2	27	Short-distance	38	10.8475	1.98629	8.86119	LC	1387500	70.1217
9	Bluethroat	Lehikoinen & Virkkala	2016	Finland	Fennoscandia	1970/89 - 2000/12	25	1.476	N	Luscinia svecica	Bluethroat	Passeriformes	Habitat generalist	Invertivore	6	1	18.25	5.5	11	Long-distance	12	16.2057	2.17353	14.0322	LC	2165000	69.8539
10	Blyth's reed warbler	Lehikoinen & Virkkala	2016	Finland	Fennoscandia	1970/89 - 2000/12	25	-1.716	S	Acrocephalus dumetorum	Blyth's reed warbler	Passeriformes	Boreal & Temperate Forest	Invertivore	4	1	12	4.5	8	Long-distance	47	13.9685	5.84723	8.12131	LC	635000	65.1724
11	Bohemian waxwing	Lehikoinen & Virkkala	2016	Finland	Fennoscandia	1970/89 - 2000/12	25	1.64	N	Bombycilla garrulus	Bohemian waxwing	Passeriformes	Boreal & Temperate Forest	Invertivore	1	1	62.4	5.5	13	Short-distance	10	9.27135	2.98788	6.28347	LC	497500	69.8247
12	Brambling	Lehikoinen & Virkkala	2016	Finland	Fennoscandia	1970/89 - 2000/12	25	2.544	N	Fringilla montifringilla	Brambling	Passeriformes	Boreal & Temperate Forest	Herbivore	1	3	22.9	6	15	Short-distance	11	12.4833	2.29656	10.1867	LC	1520000	70.0432
13	Brambling	Tayleur et al.	2015	Sweden	Fennoscandia	2000/02 - 2010/12	10	0.44559	N	Fringilla montifringilla	Brambling	Passeriformes	Boreal & Temperate Forest	Herbivore	1	3	22.9	6	15	Short-distance	11	12.4833	2.29656	10.1867	LC	1520000	70.0432
14	Broad-billed sandpiper	Lehikoinen & Virkkala	2016	Finland	Fennoscandia	1970/89 - 2000/12	25	0.392	N	Calidris falcinellus	Broad-billed sandpiper	Charadriiformes	Tundra-Mire-Moor	Herbi-invertivore (invertivore)	2	2	37	4	7	Mixed	NA	7.67843	2.78254	4.89589	VU	390000	69.5634
15	Canada goose	Tayleur et al.	2015	Sweden	Fennoscandia	2000/02 - 2010/12	10	-3.42236	S	Branta canadensis	Canada goose	Anseriformes	Habitat generalist	Herbivore	6	1	4635	5.5	27	Mixed	NA	13.3747	4.57093	8.8038	LC	972500	66.1656
16	Carrion crow	Lehikoinen & Virkkala	2016	Finland	Fennoscandia	1970/89 - 2000/12	25	-0.388	S	Corvus corone	Carrion crow	Passeriformes	Habitat generalist	Omnivore	6	4	526.85	4.5	19	Sedentary	10	19.4361	3.62668	15.8094	LC	7010000	68.1979
17	Coal tit	Lehikoinen & Virkkala	2016	Finland	Fennoscandia	1970/89 - 2000/12	25	1.16	N	Periparus ater	Coal tit	Passeriformes	Boreal & Temperate Forest	Invertivore	1	1	9.8	8.5	10	Sedentary	12	18.9374	4.70892	14.2285	LC	5005000	65.1585
18	Coal tit	Tayleur et al.	2015	Sweden	Fennoscandia	2000/02 - 2010/12	10	1.04951	N	Periparus ater	Coal tit	Passeriformes	Boreal & Temperate Forest	Invertivore	1	1	9.8	8.5	10	Sedentary	12	18.9374	4.70892	14.2285	LC	5005000	65.1585
19	Common blackbird	Lehikoinen & Virkkala	2016	Finland	Fennoscandia	1970/89 - 2000/12	25	2.02	N	Turdus merula	Common blackbird	Passeriformes	Wood & Shrubland	Invertivore	3	1	97	4	22	Mixed	8	19.4789	4.49312	14.9858	LC	6692500	66.4621
20	Common blackbird	Tayleur et al.	2015	Sweden	Fennoscandia	2000/02 - 2010/12	10	1.47271	N	Turdus merula	Common Blackbird	Passeriformes	Wood & Shrubland	Invertivore	3	1	97	4	22	Mixed	8	19.4789	4.49312	14.9858	LC	6692500	66.4621
21	Common buzzard	Lehikoinen & Virkkala	2016	Finland	Fennoscandia	1970/89 - 2000/12	25	-5.924	S	Buteo buteo	Common buzzard	Accipitriformes	Boreal & Temperate Forest	Carnivore	3	1	806.5	3	29	Mixed	42	19.3863	5.6351	13.7512	LC	6172500	65.2236
22	Common buzzard	Tayleur et al.	2015	Sweden	Fennoscandia	2000/02 - 2010/12	10	2.32785	N	Buteo buteo	Common Buzzard	Accipitriformes	Boreal & Temperate Forest	Carnivore	3	1	806.5	3	29	Mixed	42	19.3863	5.6351	13.7512	LC	6172500	65.2236
23	Common chaffinch	Lehikoinen & Virkkala	2016	Finland	Fennoscandia	1970/89 - 2000/12	25	1.38	N	Fringilla coelebs	Common chaffinch	Passeriformes	Boreal & Temperate Forest	Herbi-invertivore	1	2	22.15	4.5	16	Mixed	11	19.4426	4.05125	15.3914	LC	6925000	67.4156
24	Common chaffinch	Tayleur et al.	2015	Sweden	Fennoscandia	2000/02 - 2010/12	10	7.81628	N	Fringilla coelebs	Common Chaffinch	Passeriformes	Boreal & Temperate Forest	Herbi-invertivore	1	2	22.15	4.5	16	Mixed	11	19.4426	4.05125	15.3914	LC	6925000	67.4156
25	Common chiffchaff	Lehikoinen & Virkkala	2016	Finland	Fennoscandia	1970/89 - 2000/12	25	0.84	N	Phylloscopus collybita	Common chiffchaff	Passeriformes	Boreal & Temperate Forest	Invertivore	1	1	7.7	5.5	8	Mixed	21	18.1339	4.3785	13.7554	LC	5992500	67.2138
26	Common crane	Lehikoinen & Virkkala	2016	Finland	Fennoscandia	1970/89 - 2000/12	25	-0.712	S	Grus grus	Common crane	Gruiformes	Inland wetlands	Herbivore	2	4	6055	2	20	Short-distance	12	14.0157	3.53332	10.4824	LC	1995000	68.0958
27	Common crane	Tayleur et al.	2015	Sweden	Fennoscandia	2000/02 - 2010/12	10	-3.60171	S	Grus grus	Common crane	Gruiformes	Inland wetlands	Herbivore	2	4	6055	2	20	Short-distance	12	14.0157	3.53332	10.4824	LC	1995000	68.0958
28	Common cuckoo	Lehikoinen & Virkkala	2016	Finland	Fennoscandia	1970/89 - 2000/12	25	0.18	N	Cuculus canorus	Common cuckoo	Cuculiformes	Habitat generalist	Invertivore	5	1	111	9.2	13	Long-distance	22	19.2068	3.81113	15.3957	LC	6800000	67.9091
29	Common cuckoo	Tayleur et al.	2015	Sweden	Fennoscandia	2000/02 - 2010/12	10	-11.0681	S	Cuculus canorus	Common Cuckoo	Cuculiformes	Habitat generalist	Invertivore	5	1	111	9.2	13	Long-distance	22	19.2068	3.81113	15.3957	LC	6800000	67.9091
30	Common goldeneye	Tayleur et al.	2015	Sweden	Fennoscandia	2000/02 - 2010/12	10	-11.446	S	Bucephala clangula	Common goldeneye	Anseriformes	Boreal & Temperate Forest	Invertivore	3	1	840	9.5	17	Short-distance	20	12.962	2.75998	10.2021	LC	1900000	69.2004
31	Common grashopper warbler	Lehikoinen & Virkkala	2016	Finland	Fennoscandia	1970/89 - 2000/12	25	1.72	N	Locustella naevia	Common grashopper warbler	Passeriformes	Wood & Shrubland	Invertivore	3	1	12.9	5.5	6	Long-distance	40	15.7511	6.99566	8.75543	LC	3180000	63.7189
32	Common greenshank	Lehikoinen & Virkkala	2016	Finland	Fennoscandia	1970/89 - 2000/12	25	-1.232	S	Tringa nebularia	Common greenshank	Charadriiformes	Inland wetlands	Omnicarnivore	3	2	187	4	24	Long-distance	55	11.3225	2.31706	9.0054	LC	1172500	69.8199
33	common greenshank	Tayleur et al.	2015	Sweden	Fennoscandia	2000/02 - 2010/12	10	-3.48078	S	Tringa nebularia	common greenshank	Charadriiformes	Inland wetlands	Omnicarnivore	3	2	187	4	24	Long-distance	55	11.3225	2.31706	9.0054	LC	1172500	69.8199
34	Common gull	Tayleur et al.	2015	Sweden	Fennoscandia	2000/02 - 2010/12	10	-1.04367	S	Larus canus	Common gull	Charadriiformes	Marine & Coastal	Invertivore	2	2	394.5	3	34	Short-distance	21	13.5778	2.27824	11.2995	LC	2545000	69.6517
35	Common house martin	Lehikoinen & Virkkala	2016	Finland	Fennoscandia	1970/89 - 2000/12	25	3.976	N	Delichon urbicum	Common house martin	Passeriformes	Rocky areas	Invertivore	1	1	19.5	4	15	Long-distance	NA	19.589	3.90158	15.6874	LC	6827500	67.5385
36	Common house martin	Tayleur et al.	2015	Sweden	Fennoscandia	2000/02 - 2010/12	10	-10.0829	S	Delichon urbicum	Common House martin	Passeriformes	Rocky areas	Invertivore	1	1	19.5	4	15	Long-distance	NA	19.589	3.90158	15.6874	LC	6827500	67.5385
37	Common kestrel	Lehikoinen & Virkkala	2016	Finland	Fennoscandia	1970/89 - 2000/12	25	10.708	N	Falco tinnunculus	Common kestrel	Falconiformes	Wood & Shrubland	Carnivore	3	1	234	4.5	20	Long-distance	43	19.6824	4.0113	15.6711	LC	6877500	67.2681
38	Common linnet	Lehikoinen & Virkkala	2016	Finland	Fennoscandia	1970/89 - 2000/12	25	-1.832	S	Linaria cannabina	Common linnet	Passeriformes	Wood & Shrubland	Herbivore	4	1	19.25	4.5	9	Mixed	11	19.7103	6.93367	12.7766	LC	5995000	62.5986
39	Common linnet	Tayleur et al.	2015	Sweden	Fennoscandia	2000/02 - 2010/12	10	-4.9951	S	Linaria cannabina	Common Linnet	Passeriformes	Wood & Shrubland	Herbivore	4	1	19.25	4.5	9	Mixed	11	19.7103	6.93367	12.7766	LC	5995000	62.5986
40	Common pheasant	Lehikoinen & Virkkala	2016	Finland	Fennoscandia	1970/89 - 2000/12	25	4.78	N	Phasianus colchicus	Common pheasant	Galliformes	Agriculture & Grasslands	Omnivore	3	3	1134	11.5	8	Sedentary	5	18.3385	7.26652	11.072	LC	3897500	62.7356
41	Common pheasant	Tayleur et al.	2015	Sweden	Fennoscandia	2000/02 - 2010/12	10	-1.26397	S	Phasianus colchicus	Common Pheasant	Galliformes	Agriculture & Grasslands	Omnivore	3	3	1134	11.5	8	Sedentary	5	18.3385	7.26652	11.072	LC	3897500	62.7356
42	Common raven	Lehikoinen & Virkkala	2016	Finland	Fennoscandia	1970/89 - 2000/12	25	-7.372	S	Corvus corax	Common raven	Passeriformes	Habitat generalist	Omnivore	6	5	1217.5	5	23	Sedentary	40	19.6815	3.11516	16.5663	LC	5892500	68.5007
43	Common raven	Tayleur et al.	2015	Sweden	Fennoscandia	2000/02 - 2010/12	10	-0.958149	S	Corvus corax	Common Raven	Passeriformes	Habitat generalist	Omnivore	6	5	1217.5	5	23	Sedentary	40	19.6815	3.11516	16.5663	LC	5892500	68.5007
44	Common redpoll	Lehikoinen & Virkkala	2016	Finland	Fennoscandia	1970/89 - 2000/12	25	2.868	N	Acanthis flammea	Common redpoll	Passeriformes	Boreal & Temperate Forest	Herbivore	4	2	13.65	5	12	Short-distance	23	13.4492	2.28348	11.1657	LC	2207500	69.7476
45	Common redpoll	Tayleur et al.	2015	Sweden	Fennoscandia	2000/02 - 2010/12	10	-2.87276	S	Acanthis flammea	Common redpoll	Passeriformes	Boreal & Temperate Forest	Herbivore	4	2	13.65	5	12	Short-distance	23	13.4492	2.28348	11.1657	LC	2207500	69.7476
46	Common redshank	Lehikoinen & Virkkala	2016	Finland	Fennoscandia	1970/89 - 2000/12	25	4.452	N	Tringa totanus	Common redshank	Charadriiformes	Inland wetlands	Invertivore	2	1	121	4	27	Mixed	55	18.3236	2.84815	15.4754	VU	3675000	69.1147
47	Common redstart	Lehikoinen & Virkkala	2016	Finland	Fennoscandia	1970/89 - 2000/12	25	2.216	N	Phoenicurus phoenicurus	Common redstart	Passeriformes	Wood & Shrubland	Invertivore	2	1	15.7	6	10	Long-distance	12	17.8086	3.55723	14.2513	LC	5307500	68.1904
48	Common redstart	Tayleur et al.	2015	Sweden	Fennoscandia	2000/02 - 2010/12	10	-1.15809	S	Phoenicurus phoenicurus	Common Redstart	Passeriformes	Wood & Shrubland	Invertivore	2	1	15.7	6	10	Long-distance	12	17.8086	3.55723	14.2513	LC	5307500	68.1904
49	Common reed bunting	Lehikoinen & Virkkala	2016	Finland	Fennoscandia	1970/89 - 2000/12	25	-0.66	S	Emberiza schoeniclus	Common reed bunting	Passeriformes	Inland wetlands	Herbi-invertivore	2	2	18.8	4.5	12	Mixed	9	17.6837	3.36713	14.3166	LC	5247500	68.5939
50	Common reed bunting	Tayleur et al.	2015	Sweden	Fennoscandia	2000/02 - 2010/12	10	-0.685921	S	Emberiza schoeniclus	Common Reed bunting	Passeriformes	Inland wetlands	Herbi-invertivore	2	2	18.8	4.5	12	Mixed	9	17.6837	3.36713	14.3166	LC	5247500	68.5939
51	Common ringed plover	Lehikoinen & Virkkala	2016	Finland	Fennoscandia	1970/89 - 2000/12	25	1.6	N	Charadrius hiaticula	Common ringed plover	Charadriiformes	Marine & Coastal	Invertivore	3	1	63.75	3.5	21	Mixed	16	13.1576	1.68199	11.4756	LC	1957500	73.197
52	Common rosefinch	Lehikoinen & Virkkala	2016	Finland	Fennoscandia	1970/89 - 2000/12	25	0.568	N	Carpodacus erythrinus	Common rosefinch	Passeriformes	Boreal & Temperate Forest	Herbivore	2	2	23.4	5	9	Long-distance	11	15.2693	4.86817	10.4011	LC	2352500	66.4311
53	Common sandpiper	Lehikoinen & Virkkala	2016	Finland	Fennoscandia	1970/89 - 2000/12	25	5.944	N	Actitis hypoleucos	Common sandpiper	Charadriiformes	Inland wetlands	Invertivore	1	1	48	4	15	Long-distance	55	18.6326	3.37669	15.2559	LC	4762500	68.5816
54	Common sandpiper	Tayleur et al.	2015	Sweden	Fennoscandia	2000/02 - 2010/12	10	0.765985	N	Actitis hypoleucos	Common sandpiper	Charadriiformes	Inland wetlands	Invertivore	1	1	48	4	15	Long-distance	55	18.6326	3.37669	15.2559	LC	4762500	68.5816
55	Common snipe	Lehikoinen & Virkkala	2016	Finland	Fennoscandia	1970/89 - 2000/12	25	2.424	N	Gallinago gallinago	Common snipe	Charadriiformes	Inland wetlands	Invertivore	3	1	120	4	16	Mixed	55	15.43	2.74977	12.6802	VU	4277500	69.0015
56	Common snipe	Tayleur et al.	2015	Sweden	Fennoscandia	2000/02 - 2010/12	10	-0.0873321	S	Gallinago gallinago	Common Snipe	Charadriiformes	Inland wetlands	Invertivore	3	1	120	4	16	Mixed	55	15.43	2.74977	12.6802	VU	4277500	69.0015
57	Common starling	Lehikoinen & Virkkala	2016	Finland	Fennoscandia	1970/89 - 2000/12	25	-2.2	S	Sturnus vulgaris	Common starling	Passeriformes	Wood & Shrubland	Invertivore	3	1	80.55	5	23	Mixed	10	17.7568	4.16352	13.5933	LC	6015000	67.5777
58	Common starling	Tayleur et al.	2015	Sweden	Fennoscandia	2000/02 - 2010/12	10	1.27665	N	Sturnus vulgaris	Common Starling	Passeriformes	Wood & Shrubland	Invertivore	3	1	80.55	5	23	Mixed	10	17.7568	4.16352	13.5933	LC	6015000	67.5777
59	Common swift	Lehikoinen & Virkkala	2016	Finland	Fennoscandia	1970/89 - 2000/12	25	1.796	N	Apus apus	Common swift	Caprimulgiformes	Habitat generalist	Invertivore	5	1	40	2.5	21	Long-distance	37	19.6017	4.39136	15.2104	NT	6392500	66.6059
60	Common swift	Tayleur et al.	2015	Sweden	Fennoscandia	2000/02 - 2010/12	10	-2.34049	S	Apus apus	Common Swift	Caprimulgiformes	Habitat generalist	Invertivore	5	1	40	2.5	21	Long-distance	37	19.6017	4.39136	15.2104	NT	6392500	66.6059
61	Common tern	Tayleur et al.	2015	Sweden	Fennoscandia	2000/02 - 2010/12	10	2.34312	N	Sterna hirundo	Common tern	Charadriiformes	Fresh & Salt water	Piscivore	2	1	128.7	2.5	33	Long-distance	21	18.2579	4.24257	14.0153	LC	3797500	68.3386
62	Common whitethroat	Lehikoinen & Virkkala	2016	Finland	Fennoscandia	1970/89 - 2000/12	25	0.016	N	Sylvia communis	Common whitethroat	Passeriformes	Wood & Shrubland	Invertivore	2	1	14.75	4.5	9	Long-distance	14	19.0846	5.8406	13.244	LC	6112500	64.5581
63	Common whitethroat	Tayleur et al.	2015	Sweden	Fennoscandia	2000/02 - 2010/12	10	-2.99712	S	Sylvia communis	Common whitethroat	Passeriformes	Wood & Shrubland	Invertivore	2	1	14.75	4.5	9	Long-distance	14	19.0846	5.8406	13.244	LC	6112500	64.5581
64	Common wood pigeon	Lehikoinen & Virkkala	2016	Finland	Fennoscandia	1970/89 - 2000/12	25	-0.152	S	Columba palumbus	Common wood pigeon	Columbiformes	Boreal & Temperate Forest	Herbivore	2	3	496.5	1.5	18	Short-distance	11	19.1358	4.37483	14.761	LC	6367500	66.5315
65	Common wood pigeon	Tayleur et al.	2015	Sweden	Fennoscandia	2000/02 - 2010/12	10	-0.639644	S	Columba palumbus	Common Wood pigeon	Columbiformes	Boreal & Temperate Forest	Herbivore	2	3	496.5	1.5	18	Short-distance	11	19.1358	4.37483	14.761	LC	6367500	66.5315
66	Dunnock	Lehikoinen & Virkkala	2016	Finland	Fennoscandia	1970/89 - 2000/12	25	2.52	N	Prunella modularis	Dunnock	Passeriformes	Wood & Shrubland	Invertivore	3	1	21.25	5	21	Mixed	2	16.9713	3.46237	13.5089	LC	5010000	68.5437
67	Dunnock	Tayleur et al.	2015	Sweden	Fennoscandia	2000/02 - 2010/12	10	7.32649	N	Prunella modularis	Dunnock	Passeriformes	Wood & Shrubland	Invertivore	3	1	21.25	5	21	Mixed	2	16.9713	3.46237	13.5089	LC	5010000	68.5437
68	Eurasian blackcap	Lehikoinen & Virkkala	2016	Finland	Fennoscandia	1970/89 - 2000/12	25	-0.192	S	Sylvia atricapilla	Eurasian blackcap	Passeriformes	Boreal & Temperate Forest	Invertivore	1	1	18.6	5	14	Mixed	41	19.1434	4.84489	14.2985	LC	6342500	64.993
69	Eurasian blackcap	Tayleur et al.	2015	Sweden	Fennoscandia	2000/02 - 2010/12	10	-0.427441	S	Sylvia atricapilla	Eurasian Blackcap	Passeriformes	Boreal & Temperate Forest	Invertivore	1	1	18.6	5	14	Mixed	41	19.1434	4.84489	14.2985	LC	6342500	64.993
70	Eurasian blue tit	Lehikoinen & Virkkala	2016	Finland	Fennoscandia	1970/89 - 2000/12	25	4.144	N	Cyanistes caeruleus	Eurasian blue tit	Passeriformes	Boreal & Temperate Forest	Invertivore	3	1	11.5	11	12	Sedentary	5	19.4018	5.33895	14.0629	LC	6315000	64.7004
71	Eurasian blue tit	Tayleur et al.	2015	Sweden	Fennoscandia	2000/02 - 2010/12	10	-3.03466	S	Cyanistes caeruleus	Eurasian blue tit	Passeriformes	Boreal & Temperate Forest	Invertivore	3	1	11.5	11	12	Sedentary	5	19.4018	5.33895	14.0629	LC	6315000	64.7004
72	Eurasian bullfinch	Lehikoinen & Virkkala	2016	Finland	Fennoscandia	1970/89 - 2000/12	25	-1.612	S	Pyrrhula pyrrhula	Eurasian bullfinch	Passeriformes	Boreal & Temperate Forest	Herbivore	1	3	31	4.5	13	Mixed	5	16.5203	3.63068	12.8896	LC	4625000	68.1142
73	Eurasian bullfinch	Tayleur et al.	2015	Sweden	Fennoscandia	2000/02 - 2010/12	10	-4.73201	S	Pyrrhula pyrrhula	Eurasian Bullfinch	Passeriformes	Boreal & Temperate Forest	Herbivore	1	3	31	4.5	13	Mixed	5	16.5203	3.63068	12.8896	LC	4625000	68.1142
74	Eurasian curlew	Lehikoinen & Virkkala	2016	Finland	Fennoscandia	1970/89 - 2000/12	25	0.84	N	Numenius arquata	Eurasian curlew	Charadriiformes	Tundra-Mire-Moor	Invertivore	3	1	725	4	32	Mixed	55	15.2579	3.74866	11.5092	NT	2862500	68.9252
75	Eurasian curlew	Tayleur et al.	2015	Sweden	Fennoscandia	2000/02 - 2010/12	10	11.7225	N	Numenius arquata	Eurasian Curlew	Charadriiformes	Tundra-Mire-Moor	Invertivore	3	1	725	4	32	Mixed	55	15.2579	3.74866	11.5092	NT	2862500	68.9252
76	Eurasian golden oriole	Lehikoinen & Virkkala	2016	Finland	Fennoscandia	1970/89 - 2000/12	25	0.064	N	Oriolus oriolus	Eurasian golden oriole	Passeriformes	Boreal & Temperate Forest	Invertivore	2	1	69.75	3.5	11	Long-distance	10	19.3568	7.87346	11.4834	LC	4995000	61.4384
77	Eurasian hobby	Lehikoinen & Virkkala	2016	Finland	Fennoscandia	1970/89 - 2000/12	25	-2.924	S	Falco subbuteo	Eurasian hobby	Falconiformes	Wood & Shrubland	Carnivore	2	2	215	2.9	14	Long-distance	22	18.788	6.25564	12.5324	LC	4775000	65.0216
78	Eurasian jay	Lehikoinen & Virkkala	2016	Finland	Fennoscandia	1970/89 - 2000/12	25	0.404	N	Garrulus glandarius	Eurasian jay	Passeriformes	Boreal & Temperate Forest	Omnivore	1	3	164.4	6	17	Sedentary	10	19.1924	4.63495	14.5574	LC	6232500	66.1424
79	Eurasian jay	Tayleur et al.	2015	Sweden	Fennoscandia	2000/02 - 2010/12	10	-1.96698	S	Garrulus glandarius	Eurasian Jay	Passeriformes	Boreal & Temperate Forest	Omnivore	1	3	164.4	6	17	Sedentary	10	19.1924	4.63495	14.5574	LC	6232500	66.1424
80	Eurasian magpie	Lehikoinen & Virkkala	2016	Finland	Fennoscandia	1970/89 - 2000/12	25	-0.536	S	Pica pica	Eurasian magpie	Passeriformes	Habitat generalist	Omnivore	6	4	228	6	22	Sedentary	8	19.1386	3.7509	15.3877	LC	6762500	68.079
81	Eurasian magpie	Tayleur et al.	2015	Sweden	Fennoscandia	2000/02 - 2010/12	10	-4.6046	S	Pica pica	Eurasian Magpie	Passeriformes	Habitat generalist	Omnivore	6	4	228	6	22	Sedentary	8	19.1386	3.7509	15.3877	LC	6762500	68.079
82	Eurasian nuthatch	Tayleur et al.	2015	Sweden	Fennoscandia	2000/02 - 2010/12	10	-0.393816	S	Sitta europaea	Eurasian Nuthatch	Passeriformes	Boreal & Temperate Forest	Invertivore	1	1	23.05	7	13	Sedentary	7	18.5956	5.99064	12.6049	LC	4942500	61.494
83	Eurasian oystercather	Lehikoinen & Virkkala	2016	Finland	Fennoscandia	1970/89 - 2000/12	25	6.156	N	Haematopus ostralegus	Eurasian oystercather	Charadriiformes	Marine & Coastal	Invertivore	2	1	510	3	43	Short-distance	55	17.6886	3.06299	14.6256	VU	2005000	69.6801
84	Eurasian reed warbler	Lehikoinen & Virkkala	2016	Finland	Fennoscandia	1970/89 - 2000/12	25	-0.068	S	Acrocephalus scirpaceus	Eurasian reed warbler	Passeriformes	Inland wetlands	Invertivore	2	1	11.8	4	14	Long-distance	47	19.3258	7.61857	11.7073	LC	4177500	62.0825
85	Eurasian reed warbler	Tayleur et al.	2015	Sweden	Fennoscandia	2000/02 - 2010/12	10	0.562717	N	Acrocephalus scirpaceus	Eurasian Reed warbler	Passeriformes	Inland wetlands	Invertivore	2	1	11.8	4	14	Long-distance	47	19.3258	7.61857	11.7073	LC	4177500	62.0825
86	Eurasian siskin	Lehikoinen & Virkkala	2016	Finland	Fennoscandia	1970/89 - 2000/12	25	4.016	N	Spinus spinus	Eurasian siskin	Passeriformes	Boreal & Temperate Forest	Herbivore	1	1	13.8	4	14	Short-distance	11	16.0085	3.49399	12.5145	LC	3775000	67.8849
87	Eurasian siskin	Tayleur et al.	2015	Sweden	Fennoscandia	2000/02 - 2010/12	10	6.79054	N	Spinus spinus	Eurasian Siskin	Passeriformes	Boreal & Temperate Forest	Herbivore	1	1	13.8	4	14	Short-distance	11	16.0085	3.49399	12.5145	LC	3775000	67.8849
88	Eurasian skylark	Lehikoinen & Virkkala	2016	Finland	Fennoscandia	1970/89 - 2000/12	25	0.268	N	Alauda arvensis	Eurasian skylark	Passeriformes	Agriculture & Grasslands	Invertivore	2	2	38.5	4	10	Mixed	6	18.8775	4.34478	14.5327	LC	6457500	67.2717
89	Eurasian skylark	Tayleur et al.	2015	Sweden	Fennoscandia	2000/02 - 2010/12	10	-1.62099	S	Alauda arvensis	Eurasian Skylark	Passeriformes	Agriculture & Grasslands	Invertivore	2	2	38.5	4	10	Mixed	6	18.8775	4.34478	14.5327	LC	6457500	67.2717
90	Eurasian sparrowhawk	Lehikoinen & Virkkala	2016	Finland	Fennoscandia	1970/89 - 2000/12	25	1.036	N	Accipiter nisus	Eurasian sparrowhawk	Accipitriformes	Boreal & Temperate Forest	Carnivore	2	1	204	4.5	20	Short-distance	16	18.9027	4.09165	14.8111	LC	5965000	67.108
91	Eurasian teal	Tayleur et al.	2015	Sweden	Fennoscandia	2000/02 - 2010/12	10	-1.0366	S	Anas crecca	Eurasian Teal	Anseriformes	Inland wetlands	Omnivore	4	3	368	9.5	22	Short-distance	20	16.3515	2.6459	13.7056	LC	3900000	69.3658
92	Eurasian three-toed woodpecker	Lehikoinen & Virkkala	2016	Finland	Fennoscandia	1970/89 - 2000/12	25	-2.04	S	Picoides tridactylus	Eurasian three-toed woodpecker	Piciformes	Boreal & Temperate Forest	Invertivore	1	1	65.5	4	11	Sedentary	17	13.2327	2.66991	10.5628	LC	1557500	69.0035
93	Eurasian tree sparrow	Tayleur et al.	2015	Sweden	Fennoscandia	2000/02 - 2010/12	10	-4.26192	S	Passer montanus	Eurasian Tree sparrow	Passeriformes	Wood & Shrubland	Herbi-invertivore	3	2	22.8	5	13	Sedentary	8	19.2769	6.57673	12.7002	LC	5765000	62.65
94	Eurasian treecreeper	Lehikoinen & Virkkala	2016	Finland	Fennoscandia	1970/89 - 2000/12	25	3.392	N	Certhia familiaris	Eurasian treecreeper	Passeriformes	Boreal & Temperate Forest	Invertivore	1	1	9.1	5.5	8	Sedentary	9	15.9885	4.58574	11.4028	LC	4200000	66.021
95	Eurasian treecreeper	Tayleur et al.	2015	Sweden	Fennoscandia	2000/02 - 2010/12	10	-5.1991	S	Certhia familiaris	Eurasian Treecreeper	Passeriformes	Boreal & Temperate Forest	Invertivore	1	1	9.1	5.5	8	Sedentary	9	15.9885	4.58574	11.4028	LC	4200000	66.021
96	Eurasian whimbrel	Lehikoinen & Virkkala	2016	Finland	Fennoscandia	1970/89 - 2000/12	25	4.236	N	Numenius phaeopus	Eurasian whimbrel	Charadriiformes	Tundra-Mire-Moor	Invertivore	1	2	383	4	16	Long-distance	55	10.8969	1.85894	9.03795	LC	1160000	70.2098
97	Eurasian whimbrel	Tayleur et al.	2015	Sweden	Fennoscandia	2000/02 - 2010/12	10	-11.5171	S	Numenius phaeopus	Eurasian Whimbrel	Charadriiformes	Tundra-Mire-Moor	Invertivore	1	2	383	4	16	Long-distance	55	10.8969	1.85894	9.03795	LC	1160000	70.2098
98	Eurasian woodcock	Lehikoinen & Virkkala	2016	Finland	Fennoscandia	1970/89 - 2000/12	25	0.312	N	Scolopax rusticola	Eurasian woodcock	Charadriiformes	Boreal & Temperate Forest	Invertivore	3	1	312	4	16	Short-distance	55	15.974	3.54264	12.4313	LC	4160000	67.7388
99	Eurasian woodcock	Tayleur et al.	2015	Sweden	Fennoscandia	2000/02 - 2010/12	10	4.4785	N	Scolopax rusticola	Eurasian woodcock	Charadriiformes	Boreal & Temperate Forest	Invertivore	3	1	312	4	16	Short-distance	55	15.974	3.54264	12.4313	LC	4160000	67.7388
100	Eurasian wren	Lehikoinen & Virkkala	2016	Finland	Fennoscandia	1970/89 - 2000/12	25	2.236	N	Troglodytes troglodytes	Eurasian wren	Passeriformes	Wood & Shrubland	Invertivore	2	1	8.9	6.5	7	Mixed	9	19.3677	4.07846	15.2893	LC	6002500	66.0659
101	Eurasian wren	Tayleur et al.	2015	Sweden	Fennoscandia	2000/02 - 2010/12	10	1.13787	N	Troglodytes troglodytes	Eurasian Wren	Passeriformes	Wood & Shrubland	Invertivore	2	1	8.9	6.5	7	Mixed	9	19.3677	4.07846	15.2893	LC	6002500	66.0659
102	Eurasian wryneck	Lehikoinen & Virkkala	2016	Finland	Fennoscandia	1970/89 - 2000/12	25	4.164	N	Jynx torquilla	Eurasian wryneck	Piciformes	Boreal & Temperate Forest	Invertivore	2	1	40	8.5	7	Long-distance	17	18.5035	3.92187	14.5816	LC	5127500	67.3046
103	Eurasian wryneck	Tayleur et al.	2015	Sweden	Fennoscandia	2000/02 - 2010/12	10	-1.42386	S	Jynx torquilla	Eurasian Wryneck	Piciformes	Boreal & Temperate Forest	Invertivore	2	1	40	8.5	7	Long-distance	17	18.5035	3.92187	14.5816	LC	5127500	67.3046
104	European crested tit	Lehikoinen & Virkkala	2016	Finland	Fennoscandia	1970/89 - 2000/12	25	0.612	N	Lophophanes cristatus	European crested tit	Passeriformes	Boreal & Temperate Forest	Invertivore	1	1	11.35	6.5	12	Sedentary	10	18.8761	4.88035	13.9958	LC	3975000	65.1908
105	European crested tit	Tayleur et al.	2015	Sweden	Fennoscandia	2000/02 - 2010/12	10	5.85651	N	Lophophanes cristatus	European crested tit	Passeriformes	Boreal & Temperate Forest	Invertivore	1	1	11.35	6.5	12	Sedentary	10	18.8761	4.88035	13.9958	LC	3975000	65.1908
106	European golden plover	Lehikoinen & Virkkala	2016	Finland	Fennoscandia	1970/89 - 2000/12	25	-0.424	S	Pluvialis apricaria	European golden plover	Charadriiformes	Tundra-Mire-Moor	Invertivore	1	1	206	4	13	Short-distance	55	11.4657	1.77434	9.69134	LC	1700000	70.2715
107	European golden plover	Tayleur et al.	2015	Sweden	Fennoscandia	2000/02 - 2010/12	10	-1.75414	S	Pluvialis apricaria	European Golden plover	Charadriiformes	Tundra-Mire-Moor	Invertivore	1	1	206	4	13	Short-distance	55	11.4657	1.77434	9.69134	LC	1700000	70.2715
108	European green woodpecker	Tayleur et al.	2015	Sweden	Fennoscandia	2000/02 - 2010/12	10	1.39258	N	Picus viridis	European Green woodpecker	Piciformes	Boreal & Temperate Forest	Invertivore	2	1	192.5	6	15	Sedentary	17	18.8214	5.94886	12.8726	LC	4385000	61.5287
109	European greenfinch	Lehikoinen & Virkkala	2016	Finland	Fennoscandia	1970/89 - 2000/12	25	4.1	N	Chloris chloris	European greenfinch	Passeriformes	Boreal & Temperate Forest	Herbivore	3	1	26.25	5	14	Sedentary	11	19.5259	4.69176	14.8342	LC	6675000	66.4484
110	European greenfinch	Tayleur et al.	2015	Sweden	Fennoscandia	2000/02 - 2010/12	10	-5.85144	S	Chloris chloris	European Greenfinch	Passeriformes	Boreal & Temperate Forest	Herbivore	3	1	26.25	5	14	Sedentary	11	19.5259	4.69176	14.8342	LC	6675000	66.4484
111	European herring gull	Tayleur et al.	2015	Sweden	Fennoscandia	2000/02 - 2010/12	10	-2.54102	S	Larus argentatus	European Herring gull	Charadriiformes	Marine & Coastal	Omnivore	2	4	1054	3	35	Short-distance	28	13.7667	3.18699	10.5797	LC	2055000	69.8876
112	European honey buzzard	Lehikoinen & Virkkala	2016	Finland	Fennoscandia	1970/89 - 2000/12	25	0.344	N	Pernis apivorus	European honey buzzard	Accipitriformes	Boreal & Temperate Forest	Omnicarnivore	2	2	899	2	29	Long-distance	42	18.0756	5.49097	12.5847	LC	4215000	65.5828
113	European pied flycatcher	Lehikoinen & Virkkala	2016	Finland	Fennoscandia	1970/89 - 2000/12	25	-1.892	S	Ficedula hypoleuca	European pied flycatcher	Passeriformes	Boreal & Temperate Forest	Invertivore	2	1	13.2	6.5	11	Long-distance	21	16.0017	3.28809	12.7136	LC	3922500	68.7569
114	European pied flycatcher	Tayleur et al.	2015	Sweden	Fennoscandia	2000/02 - 2010/12	10	-3.0215	S	Ficedula hypoleuca	European Pied flycatcher	Passeriformes	Boreal & Temperate Forest	Invertivore	2	1	13.2	6.5	11	Long-distance	21	16.0017	3.28809	12.7136	LC	3922500	68.7569
115	European robin	Lehikoinen & Virkkala	2016	Finland	Fennoscandia	1970/89 - 2000/12	25	2.98	N	Erithacus rubecula	European robin	Passeriformes	Boreal & Temperate Forest	Invertivore	3	1	17.55	5	19	Mixed	6	18.8569	3.95151	14.9054	LC	6422500	67.4782
116	European robin	Tayleur et al.	2015	Sweden	Fennoscandia	2000/02 - 2010/12	10	3.7966	N	Erithacus rubecula	European Robin	Passeriformes	Boreal & Temperate Forest	Invertivore	3	1	17.55	5	19	Mixed	6	18.8569	3.95151	14.9054	LC	6422500	67.4782
117	Fieldfare	Lehikoinen & Virkkala	2016	Finland	Fennoscandia	1970/89 - 2000/12	25	1.324	N	Turdus pilaris	Fieldfare	Passeriformes	Wood & Shrubland	Invertivore	3	1	105.05	5.5	18	Short-distance	8	14.6811	2.95846	11.7226	LC	3802500	69.1171
118	Fieldfare	Tayleur et al.	2015	Sweden	Fennoscandia	2000/02 - 2010/12	10	6.73467	N	Turdus pilaris	Fieldfare	Passeriformes	Wood & Shrubland	Invertivore	3	1	105.05	5.5	18	Short-distance	8	14.6811	2.95846	11.7226	LC	3802500	69.1171
119	Garden warbler	Lehikoinen & Virkkala	2016	Finland	Fennoscandia	1970/89 - 2000/12	25	0.564	N	Sylvia borin	Garden warbler	Passeriformes	Boreal & Temperate Forest	Invertivore	3	1	18.7	4.5	14	Long-distance	41	17.474	3.6128	13.8612	LC	5262500	68.0056
120	Garden warbler	Tayleur et al.	2015	Sweden	Fennoscandia	2000/02 - 2010/12	10	2.74481	N	Sylvia borin	Garden warbler	Passeriformes	Boreal & Temperate Forest	Invertivore	3	1	18.7	4.5	14	Long-distance	41	17.474	3.6128	13.8612	LC	5262500	68.0056
121	Goldcrest	Lehikoinen & Virkkala	2016	Finland	Fennoscandia	1970/89 - 2000/12	25	2.004	N	Regulus regulus	Goldcrest	Passeriformes	Boreal & Temperate Forest	Invertivore	1	1	5.4	10	5	Mixed	10	16.6928	4.12297	12.5699	LC	4497500	67.4024
122	Goldcrest	Tayleur et al.	2015	Sweden	Fennoscandia	2000/02 - 2010/12	10	3.19461	N	Regulus regulus	Goldcrest	Passeriformes	Boreal & Temperate Forest	Invertivore	1	1	5.4	10	5	Mixed	10	16.6928	4.12297	12.5699	LC	4497500	67.4024
123	Goosander	Tayleur et al.	2015	Sweden	Fennoscandia	2000/02 - 2010/12	10	2.73654	N	Mergus merganser	Goosander	Anseriformes	Inland wetlands	Piscivore	2	1	1435.5	9.5	15	Short-distance	NA	12.9523	2.27283	10.6794	LC	1902500	69.7794
124	Great cormorant	Marion & Bergerot	2018	France	Northwestern Europe	1983 - 2015	32	-4.66	SSE	Phalacrocorax carbo	great cormorant	Suliformes	Fresh & Salt water	Piscivore	2	1	2254	3.5	27	Short-distance	38	17.3489	4.24635	13.1026	LC	967500	69.8154
125	Great grey shrike	Lehikoinen & Virkkala	2016	Finland	Fennoscandia	1970/89 - 2000/12	25	0.468	N	Lanius excubitor	Great grey shrike	Passeriformes	Wood & Shrubland	Omnicarnivore	2	2	67	5.5	8	Mixed	10	19.2497	3.41508	15.8346	LC	3090000	68.3967
126	Great spotted woodpecker	Lehikoinen & Virkkala	2016	Finland	Fennoscandia	1970/89 - 2000/12	25	3.032	N	Dendrocopos major	Great spotted woodpecker	Piciformes	Boreal & Temperate Forest	Invertivore	1	1	74	5.5	13	Sedentary	17	18.5099	4.27023	14.2397	LC	6047500	66.7738
127	Great spotted woodpecker	Tayleur et al.	2015	Sweden	Fennoscandia	2000/02 - 2010/12	10	4.67608	N	Dendrocopos major	Great spotted woodpecker	Piciformes	Boreal & Temperate Forest	Invertivore	1	1	74	5.5	13	Sedentary	17	18.5099	4.27023	14.2397	LC	6047500	66.7738
128	Great tit	Lehikoinen & Virkkala	2016	Finland	Fennoscandia	1970/89 - 2000/12	25	2.048	N	Parus major	Great tit	Passeriformes	Wood & Shrubland	Invertivore	2	1	18.25	10	15	Sedentary	5	19.5236	3.98253	15.541	LC	6952500	67.5542
129	Great tit	Tayleur et al.	2015	Sweden	Fennoscandia	2000/02 - 2010/12	10	0.744364	N	Parus major	Great tit	Passeriformes	Wood & Shrubland	Invertivore	2	1	18.25	10	15	Sedentary	5	19.5236	3.98253	15.541	LC	6952500	67.5542
130	Green sandpiper	Lehikoinen & Virkkala	2016	Finland	Fennoscandia	1970/89 - 2000/12	25	3.132	N	Tringa ochropus	Green sandpiper	Charadriiformes	Boreal & Temperate Forest	Invertivore	3	1	80	4	12	Mixed	55	14.8523	3.71326	11.1391	LC	2420000	67.9156
131	Green sandpiper	Tayleur et al.	2015	Sweden	Fennoscandia	2000/02 - 2010/12	10	6.51123	N	Tringa ochropus	Green sandpiper	Charadriiformes	Boreal & Temperate Forest	Invertivore	3	1	80	4	12	Mixed	55	14.8523	3.71326	11.1391	LC	2420000	67.9156
132	Greenish warbler	Lehikoinen & Virkkala	2016	Finland	Fennoscandia	1970/89 - 2000/12	25	-1.064	S	Phylloscopus trochiloides	Greenish warbler	Passeriformes	Boreal & Temperate Forest	Invertivore	2	1	7.65	5	6	Long-distance	21	13.4287	5.15016	8.27858	LC	810000	66.1157
133	Grey heron	Tayleur et al.	2015	Sweden	Fennoscandia	2000/02 - 2010/12	10	-3.03462	S	Ardea cinerea	Grey heron	Pelecaniformes	Inland wetlands	Piscivore	2	2	1433	4.5	37	Short-distance	69	18.6137	5.98313	12.6306	LC	4305000	64.0652
134	Grey-headed woodpecker	Lehikoinen & Virkkala	2016	Finland	Fennoscandia	1970/89 - 2000/12	25	1.86	N	Picus canus	Grey-headed woodpecker	Piciformes	Boreal & Temperate Forest	Invertivore	2	1	136.5	8	8	Sedentary	17	16.5308	5.18368	11.3471	LC	2670000	63.64
135	Greylag goose	Tayleur et al.	2015	Sweden	Fennoscandia	2000/02 - 2010/12	10	3.8605	N	Anser anser	Greylag goose	Anseriformes	Habitat generalist	Herbivore	4	1	3347	5	23	Short-distance	34	16.2439	3.05894	13.185	LC	1790000	68.6122
136	Hazel grouse	Lehikoinen & Virkkala	2016	Finland	Fennoscandia	1970/89 - 2000/12	25	3.424	N	Tetrastes bonasia	Hazel grouse	Galliformes	Boreal & Temperate Forest	Herbivore	1	3	397.5	9	7	Sedentary	5	15.1751	3.68469	11.4904	LC	2377500	67.6673
137	Hen harrier	Lehikoinen & Virkkala	2016	Finland	Fennoscandia	1970/89 - 2000/12	25	-4.692	S	Circus cyaneus	Hen harrier	Accipitriformes	Wood & Shrubland	Carnivore	3	1	436.5	5	17	Short-distance	22	16.4206	3.37446	13.0461	LC	2557500	68.1916
138	Hooded crow	Välimäki et al.	2016	Finland	Fennoscandia	1970 - 1990 - 2010	40	1.375	N	Corvus monedula	Hooded crow	Passeriformes	Habitat generalist	Omnivore	8	4	510	4.5	16.8	Mixed	NA	NA	NA	NA	NA	NA	NA
139	Hooded crow	Tayleur et al.	2015	Sweden	Fennoscandia	2000/02 - 2010/12	10	0.637298	N	Corvus cornix	Hooded crow	Passeriformes	Habitat generalist	Omnivore	8	4	510	4.5	16.8	Mixed	NA	NA	NA	NA	NA	NA	NA
140	House sparrow	Lehikoinen & Virkkala	2016	Finland	Fennoscandia	1970/89 - 2000/12	25	5.66	N	Passer domesticus	House sparrow	Passeriformes	Wood & Shrubland	Herbivore	2	1	29.25	4.5	20	Sedentary	8	19.6501	3.96851	15.6816	LC	6765000	67.8375
141	House sparrow	Tayleur et al.	2015	Sweden	Fennoscandia	2000/02 - 2010/12	10	-5.38305	S	Passer domesticus	House sparrow	Passeriformes	Wood & Shrubland	Herbivore	2	1	29.25	4.5	20	Sedentary	8	19.6501	3.96851	15.6816	LC	6765000	67.8375
142	Icterine warbler	Lehikoinen & Virkkala	2016	Finland	Fennoscandia	1970/89 - 2000/12	25	1.204	N	Hippolais icterina	Icterine warbler	Passeriformes	Boreal & Temperate Forest	Invertivore	3	1	13.3	4.5	11	Long-distance	40	16.0778	4.15429	11.9235	LC	3580000	65.9394
143	Icterine warbler	Tayleur et al.	2015	Sweden	Fennoscandia	2000/02 - 2010/12	10	4.01592	N	Hippolais icterina	Icterine warbler	Passeriformes	Boreal & Temperate Forest	Invertivore	3	1	13.3	4.5	11	Long-distance	40	16.0778	4.15429	11.9235	LC	3580000	65.9394
144	Jack snipe	Lehikoinen & Virkkala	2016	Finland	Fennoscandia	1970/89 - 2000/12	25	-0.6	S	Lymnocryptes minimus	Jack snipe	Charadriiformes	Inland wetlands	Herbi-invertivore	2	2	55	4	12	Mixed	55	10.6445	2.6886	7.95588	LC	510000	69.804
145	Lapland longspur	Lehikoinen & Virkkala	2016	Finland	Fennoscandia	1970/89 - 2000/12	25	3.592	N	Calcarius lapponicus	Lapland longspur	Passeriformes	Tundra-Mire-Moor	Herbi-invertivore (herbivore)	1	2	25.2	5.5	6	Short-distance	9	8.4453	0.77988	7.66542	LC	425000	70.7472
146	Lesser spotted woodpecker	Lehikoinen & Virkkala	2016	Finland	Fennoscandia	1970/89 - 2000/12	25	-3.22	S	Dryobates minor	Lesser spotted woodpecker	Piciformes	Boreal & Temperate Forest	Invertivore	2	1	21.5	5	10	Sedentary	17	17.5463	3.64264	13.9036	LC	4742500	67.6441
147	Lesser whitethroat	Lehikoinen & Virkkala	2016	Finland	Fennoscandia	1970/89 - 2000/12	25	0.384	N	Sylvia curruca	Lesser whitethroat	Passeriformes	Wood & Shrubland	Invertivore	2	1	12.4	5	8	Long-distance	14	17.2056	4.49434	12.7113	LC	4742500	66.1571
148	Lesser whitethroat	Tayleur et al.	2015	Sweden	Fennoscandia	2000/02 - 2010/12	10	2.07081	N	Sylvia curruca	Lesser whitethroat	Passeriformes	Wood & Shrubland	Invertivore	2	1	12.4	5	8	Long-distance	14	17.2056	4.49434	12.7113	LC	4742500	66.1571
149	Little bunting	Lehikoinen & Virkkala	2016	Finland	Fennoscandia	1970/89 - 2000/12	25	3.296	N	Emberiza pusilla	Little bunting	Passeriformes	Tundra-Mire-Moor	Herbi-invertivore	2	2	15.4	5	NA	Long-distance	9	7.88893	0.921025	6.9679	LC	240000	69.8489
150	Long-tailed jaeger	Lehikoinen & Virkkala	2016	Finland	Fennoscandia	1970/89 - 2000/12	25	2.492	N	Stercorarius longicaudus	Long-tailed jaeger	Charadriiformes	Tundra-Mire-Moor	Carnivore	2	1	276	2	11	Long-distance	28	6.63894	0.680982	5.95796	LC	267500	79.5705
151	Mallard	Tayleur et al.	2015	Sweden	Fennoscandia	2000/02 - 2010/12	10	-4.29854	S	Anas platyrhynchos	Mallard	Anseriformes	Inland wetlands	Omnivore	1	3	1119	11	23	Short-distance	20	18.8668	3.32773	15.5391	LC	6565000	68.1517
152	Marsh tit	Tayleur et al.	2015	Sweden	Fennoscandia	2000/02 - 2010/12	10	-2.72547	S	Poecile palustris	Marsh tit	Passeriformes	Boreal & Temperate Forest	Invertivore	1	1	10.5	8.5	12	Sedentary	5	17.2198	5.67656	11.5432	LC	3920000	61.769
153	Marsh warbler	Lehikoinen & Virkkala	2016	Finland	Fennoscandia	1970/89 - 2000/12	25	-0.472	S	Acrocephalus palustris	Marsh warbler	Passeriformes	Wood & Shrubland	Invertivore	2	1	12	4	9	Long-distance	47	17.3725	6.88076	10.4917	LC	3437500	62.8258
154	Marsh warbler	Tayleur et al.	2015	Sweden	Fennoscandia	2000/02 - 2010/12	10	6.13446	N	Acrocephalus palustris	Marsh warbler	Passeriformes	Wood & Shrubland	Invertivore	2	1	12	4	9	Long-distance	47	17.3725	6.88076	10.4917	LC	3437500	62.8258
155	Meadow pipit	Lehikoinen & Virkkala	2016	Finland	Fennoscandia	1970/89 - 2000/12	25	1.908	N	Anthus pratensis	Meadow pipit	Passeriformes	Tundra-Mire-Moor	Invertivore	3	1	18.5	4	9	Short-distance	25	14.4944	2.58386	11.9105	LC	4050000	69.2595
156	Meadow pipit	Tayleur et al.	2015	Sweden	Fennoscandia	2000/02 - 2010/12	10	2.68591	N	Anthus pratensis	Meadow pipit	Passeriformes	Tundra-Mire-Moor	Invertivore	3	1	18.5	4	9	Short-distance	25	14.4944	2.58386	11.9105	LC	4050000	69.2595
157	Merlin	Lehikoinen & Virkkala	2016	Finland	Fennoscandia	1970/89 - 2000/12	25	7.428	N	Falco columbarius	Merlin	Falconiformes	Wood & Shrubland	Carnivore	2	1	202	4	13	Short-distance	35	11.5276	2.04903	9.47858	VU	1557500	69.9716
158	Mistle thrush	Lehikoinen & Virkkala	2016	Finland	Fennoscandia	1970/89 - 2000/12	25	0.504	N	Turdus viscivorus	Mistle thrush	Passeriformes	Wood & Shrubland	Invertivore	2	1	117.7	4	21	Mixed	8	18.8472	4.5452	14.302	LC	5165000	66.6426
159	Mistle thrush	Tayleur et al.	2015	Sweden	Fennoscandia	2000/02 - 2010/12	10	10.6649	N	Turdus viscivorus	Mistle thrush	Passeriformes	Wood & Shrubland	Invertivore	2	1	117.7	4	21	Mixed	8	18.8472	4.5452	14.302	LC	5165000	66.6426
160	Northern goshawk	Lehikoinen & Virkkala	2016	Finland	Fennoscandia	1970/89 - 2000/12	25	1.232	N	Accipiter gentilis	Northern goshawk	Accipitriformes	Boreal & Temperate Forest	Carnivore	1	1	931.5	3.5	22	Mixed	42	18.6505	4.06096	14.5895	LC	5422500	67.2093
161	Northern hawk-owl	Lehikoinen & Virkkala	2016	Finland	Fennoscandia	1970/89 - 2000/12	25	1.524	N	Surnia ulula	Northern hawk-owl	Strigiformes	Boreal & Temperate Forest	Carnivore	2	1	308	8	16	Mixed	8	9.67578	2.23309	7.44269	LC	870000	69.5188
162	Northern lapwing	Lehikoinen & Virkkala	2016	Finland	Fennoscandia	1970/89 - 2000/12	25	-0.092	S	Vanellus vanellus	Northern lapwing	Charadriiformes	Agriculture & Grasslands	Invertivore	1	1	218.5	4	25	Short-distance	55	17.7186	3.84577	13.8728	VU	5295000	68.0227
163	Northern lapwing	Tayleur et al.	2015	Sweden	Fennoscandia	2000/02 - 2010/12	10	8.30885	N	Vanellus vanellus	Northern Lapwing	Charadriiformes	Agriculture & Grasslands	Invertivore	1	1	218.5	4	25	Short-distance	55	17.7186	3.84577	13.8728	VU	5295000	68.0227
164	Northern wheatear	Lehikoinen & Virkkala	2016	Finland	Fennoscandia	1970/89 - 2000/12	25	3.676	N	Oenanthe oenanthe	Northern wheatear	Passeriformes	Habitat generalist	Invertivore	4	1	22.95	5.5	10	Long-distance	19	19.353	3.06837	16.2847	LC	6132500	68.7195
165	Northern wheatear	Tayleur et al.	2015	Sweden	Fennoscandia	2000/02 - 2010/12	10	4.79341	N	Oenanthe oenanthe	Northern Wheatear	Passeriformes	Habitat generalist	Invertivore	4	1	22.95	5.5	10	Long-distance	19	19.353	3.06837	16.2847	LC	6132500	68.7195
166	Ortolan bunting	Lehikoinen & Virkkala	2016	Finland	Fennoscandia	1970/89 - 2000/12	25	0.348	N	Emberiza hortulana	Ortolan bunting	Passeriformes	Wood & Shrubland	Invertivore	3	1	23.75	4.5	7	Long-distance	9	19.4947	5.55148	13.9432	LC	3375000	65.985
167	Osprey	Lehikoinen & Virkkala	2016	Finland	Fennoscandia	1970/89 - 2000/12	25	7.356	N	Pandion haliaetus	Osprey	Accipitriformes	Inland wetlands	Piscivore	2	1	1527.5	2.5	27	Long-distance	72	16.2152	2.84765	13.3675	LC	1727500	68.5432
168	Parrot crossbill	Lehikoinen & Virkkala	2016	Finland	Fennoscandia	1970/89 - 2000/12	25	0.568	N	Loxia pytyopsittacus	Parrot crossbill	Passeriformes	Boreal & Temperate Forest	Herbivore	1	1	53.5	3.5	6	Sedentary	11	11.0745	2.98237	8.09215	LC	1177500	68.8665
169	Pine grosbeak	Lehikoinen & Virkkala	2016	Finland	Fennoscandia	1970/89 - 2000/12	25	1.508	N	Pinicola enucleator	Pine grosbeak	Passeriformes	Boreal & Temperate Forest	Herbivore	1	3	54	4	10	Sedentary	11	8.36231	2.34285	6.01946	LC	440000	69.6279
170	Red crossbill	Lehikoinen & Virkkala	2016	Finland	Fennoscandia	1970/89 - 2000/12	25	6.168	N	Loxia curvirostra	Red crossbill	Passeriformes	Boreal & Temperate Forest	Herbivore	1	1	41.7	4	14	Sedentary	11	17.827	3.88746	13.9395	LC	3537500	67.6257
171	Red-backed shrike	Lehikoinen & Virkkala	2016	Finland	Fennoscandia	1970/89 - 2000/12	25	0.712	N	Lanius collurio	Red-backed shrike	Passeriformes	Wood & Shrubland	Invertivore	1	1	31.2	5	10	Long-distance	10	18.7904	5.93476	12.8556	LC	5252500	64.3269
172	Red-backed shrike	Tayleur et al.	2015	Sweden	Fennoscandia	2000/02 - 2010/12	10	-0.822803	S	Lanius collurio	Red-backed shrike	Passeriformes	Wood & Shrubland	Invertivore	1	1	31.2	5	10	Long-distance	10	18.7904	5.93476	12.8556	LC	5252500	64.3269
173	Red-breasted flycatcher	Lehikoinen & Virkkala	2016	Finland	Fennoscandia	1970/89 - 2000/12	25	4.608	N	Ficedula parva	Red-breasted flycatcher	Passeriformes	Boreal & Temperate Forest	Invertivore	1	1	9.9	5.5	12	Long-distance	21	15.5555	7.21563	8.33987	LC	2022500	63.5777
174	Red-necked phalarope	Lehikoinen & Virkkala	2016	Finland	Fennoscandia	1970/89 - 2000/12	25	1.268	N	Phalaropus lobatus	Red-necked phalarope	Charadriiformes	Tundra-Mire-Moor	Invertivore	3	1	34.5	4	10	Long-distance	16	9.86675	0.873391	8.99336	LC	782500	70.492
175	Redwing	Lehikoinen & Virkkala	2016	Finland	Fennoscandia	1970/89 - 2000/12	25	4.216	N	Turdus iliacus	Redwing	Passeriformes	Wood & Shrubland	Invertivore	3	1	62.85	5	17	Short-distance	8	13.1731	2.18749	10.9856	LC	2362500	69.6825
176	Redwing	Tayleur et al.	2015	Sweden	Fennoscandia	2000/02 - 2010/12	10	3.72242	N	Turdus iliacus	Redwing	Passeriformes	Wood & Shrubland	Invertivore	3	1	62.85	5	17	Short-distance	8	13.1731	2.18749	10.9856	LC	2362500	69.6825
177	Ring ouzel	Lehikoinen & Virkkala	2016	Finland	Fennoscandia	1970/89 - 2000/12	25	-0.552	S	Turdus torquatus	Ring ouzel	Passeriformes	Wood & Shrubland	Invertivore	3	1	108	4	9	Short-distance	8	15.8158	2.41566	13.4001	LC	1360000	69.9727
178	Rock dove	Lehikoinen & Virkkala	2016	Finland	Fennoscandia	1970/89 - 2000/12	25	5.028	N	Columba livia	Rock dove	Columbiformes	Rocky areas	Herbivore	3	1	334	2	8	Sedentary	11	19.8193	5.34818	14.4711	LC	5607500	65.0236
179	Rock dove	Tayleur et al.	2015	Sweden	Fennoscandia	2000/02 - 2010/12	10	-11.0146	S	Columba livia	Rock dove	Columbiformes	Rocky areas	Herbivore	3	1	334	2	8	Sedentary	11	19.8193	5.34818	14.4711	LC	5607500	65.0236
180	Rock ptarmigan	Lehikoinen & Virkkala	2016	Finland	Fennoscandia	1970/89 - 2000/12	25	-1.08	S	Lagopus muta	Rock ptarmigan	Galliformes	Rocky areas	Herbivore	1	3	449	6.5	6	Sedentary	5	14.8334	1.20374	13.6297	LC	910000	79.2956
181	Rough-legged buzzard	Lehikoinen & Virkkala	2016	Finland	Fennoscandia	1970/89 - 2000/12	25	1.6	N	Buteo lagopus	Rough-legged buzzard	Accipitriformes	Tundra-Mire-Moor	Carnivore	1	1	947.5	3.5	19	Short-distance	42	9.29686	1.54679	7.75007	LC	875000	70.39
182	Ruff	Lehikoinen & Virkkala	2016	Finland	Fennoscandia	1970/89 - 2000/12	25	1.552	N	Calidris pugnax	Ruff	Charadriiformes	Tundra-Mire-Moor	Invertivore	3	1	154	4	14	Long-distance	55	13.3491	2.1471	11.202	NT	1567500	70.0014
183	Rustic bunting	Lehikoinen & Virkkala	2016	Finland	Fennoscandia	1970/89 - 2000/12	25	5.1	N	Emberiza rustica	Rustic bunting	Passeriformes	Boreal & Temperate Forest	Herbi-invertivore	2	2	18.4	4.5	NA	Long-distance	9	9.46248	2.41035	7.05213	LC	1930000	68.2567
184	Sand martin	Lehikoinen & Virkkala	2016	Finland	Fennoscandia	1970/89 - 2000/12	25	-0.476	S	Riparia riparia	Sand martin	Passeriformes	Inland wetlands	Invertivore	1	1	13.5	5	10	Long-distance	21	19.1259	3.71539	15.4105	LC	5512500	68.0093
185	Sedge warbler	Lehikoinen & Virkkala	2016	Finland	Fennoscandia	1970/89 - 2000/12	25	0.152	N	Acrocephalus schoenobaenus	Sedge warbler	Passeriformes	Inland wetlands	Invertivore	3	1	11.9	5.5	12	Long-distance	40	16.9882	3.53802	13.4502	LC	4522500	68.7369
186	Sedge warbler	Tayleur et al.	2015	Sweden	Fennoscandia	2000/02 - 2010/12	10	-4.94839	S	Acrocephalus schoenobaenus	Sedge warbler	Passeriformes	Inland wetlands	Invertivore	3	1	11.9	5.5	12	Long-distance	40	16.9882	3.53802	13.4502	LC	4522500	68.7369
187	Short-eared owl	Lehikoinen & Virkkala	2016	Finland	Fennoscandia	1970/89 - 2000/12	25	5.36	N	Asio flammeus	Short-eared owl	Strigiformes	Tundra-Mire-Moor	Carnivore	3	1	295	6	21	Short-distance	48	16.0616	2.74699	13.3146	LC	2337500	68.9908
188	Siberian jay	Lehikoinen & Virkkala	2016	Finland	Fennoscandia	1970/89 - 2000/12	25	3.32	N	Perisoreus infaustus	Siberian jay	Passeriformes	Boreal & Temperate Forest	Omnivore	1	5	88.5	3.5	13	Sedentary	8	9.20866	2.35555	6.85312	LC	777500	69.3877
189	Siberian jay	Tayleur et al.	2015	Sweden	Fennoscandia	2000/02 - 2010/12	10	3.56278	N	Perisoreus infaustus	Siberian jay	Passeriformes	Boreal & Temperate Forest	Omnivore	1	5	88.5	3.5	13	Sedentary	8	9.20866	2.35555	6.85312	LC	777500	69.3877
190	Siberian tit	Lehikoinen & Virkkala	2016	Finland	Fennoscandia	1970/89 - 2000/12	25	0.584	N	Poecile cinctus	Siberian tit	Passeriformes	Boreal & Temperate Forest	Herbi-invertivore	1	2	12.05	8	9	Sedentary	5	7.91519	1.70098	6.21421	LC	420000	69.961
191	Snow bunting	Lehikoinen & Virkkala	2016	Finland	Fennoscandia	1970/89 - 2000/12	25	-1.352	S	Plectrophenax nivalis	Snow bunting	Passeriformes	Tundra-Mire-Moor	Herbivore	2	1	37.35	5	10	Short-distance	9	9.26397	0.149374	9.1146	LC	685000	80.3605
192	Song thrush	Lehikoinen & Virkkala	2016	Finland	Fennoscandia	1970/89 - 2000/12	25	2.212	N	Turdus philomelos	Song thrush	Passeriformes	Wood & Shrubland	Invertivore	3	1	76	4	18	Mixed	8	17.3627	3.62805	13.7346	LC	5777500	68.1541
193	Song thrush	Tayleur et al.	2015	Sweden	Fennoscandia	2000/02 - 2010/12	10	1.33437	N	Turdus philomelos	Song thrush	Passeriformes	Wood & Shrubland	Invertivore	3	1	76	4	18	Mixed	8	17.3627	3.62805	13.7346	LC	5777500	68.1541
194	Spotted flycatcher	Lehikoinen & Virkkala	2016	Finland	Fennoscandia	1970/89 - 2000/12	25	0.552	N	Muscicapa striata	Spotted flycatcher	Passeriformes	Wood & Shrubland	Invertivore	2	1	16.3	5	11	Long-distance	13	19.5316	3.86015	15.6715	LC	6445000	67.7021
195	Spotted flycatcher	Tayleur et al.	2015	Sweden	Fennoscandia	2000/02 - 2010/12	10	-0.875666	S	Muscicapa striata	Spotted flycatcher	Passeriformes	Wood & Shrubland	Invertivore	2	1	16.3	5	11	Long-distance	13	19.5316	3.86015	15.6715	LC	6445000	67.7021
196	Spotted redshank	Lehikoinen & Virkkala	2016	Finland	Fennoscandia	1970/89 - 2000/12	25	-0.884	S	Tringa erythropus	Spotted redshank	Charadriiformes	Tundra-Mire-Moor	Invertivore	2	1	167.5	4	9	Long-distance	55	8.80882	1.61031	7.19851	LC	395000	70.3961
197	Stock dove	Lehikoinen & Virkkala	2016	Finland	Fennoscandia	1970/89 - 2000/12	25	0.068	N	Columba oenas	Stock dove	Columbiformes	Wood & Shrubland	Herbivore	3	2	292	2	13	Mixed	11	18.5107	7.07122	11.4395	LC	3867500	63.1911
198	Stock dove	Tayleur et al.	2015	Sweden	Fennoscandia	2000/02 - 2010/12	10	1.36133	N	Columba oenas	Stock dove	Columbiformes	Wood & Shrubland	Herbivore	3	2	292	2	13	Mixed	11	18.5107	7.07122	11.4395	LC	3867500	63.1911
199	Thrush nightingale	Lehikoinen & Virkkala	2016	Finland	Fennoscandia	1970/89 - 2000/12	25	-0.38	S	Luscinia luscinia	Thrush nightingale	Passeriformes	Boreal & Temperate Forest	Invertivore	2	1	26	4.5	9	Long-distance	12	15.9804	7.10515	8.87524	LC	2452500	63.9742
200	Thrush nightingale	Tayleur et al.	2015	Sweden	Fennoscandia	2000/02 - 2010/12	10	2.5342	N	Luscinia luscinia	Thrush nightingale	Passeriformes	Boreal & Temperate Forest	Invertivore	2	1	26	4.5	9	Long-distance	12	15.9804	7.10515	8.87524	LC	2452500	63.9742
201	Tree pipit	Lehikoinen & Virkkala	2016	Finland	Fennoscandia	1970/89 - 2000/12	25	0.336	N	Anthus trivialis	Tree pipit	Passeriformes	Boreal & Temperate Forest	Invertivore	3	1	22.15	4	9	Long-distance	25	16.8851	3.54791	13.3371	LC	5460000	68.3079
202	Tree pipit	Tayleur et al.	2015	Sweden	Fennoscandia	2000/02 - 2010/12	10	3.89094	N	Anthus trivialis	Tree pipit	Passeriformes	Boreal & Temperate Forest	Invertivore	3	1	22.15	4	9	Long-distance	25	16.8851	3.54791	13.3371	LC	5460000	68.3079
203	Two-barred crossbill	Lehikoinen & Virkkala	2016	Finland	Fennoscandia	1970/89 - 2000/12	25	2.92	N	Loxia leucoptera	Two-barred crossbill	Passeriformes	Boreal & Temperate Forest	Herbivore	1	1	32.8	4	4	Sedentary	NA	9.59973	3.86801	5.73171	LC	435000	69.0103
204	Western capercaillie	Lehikoinen & Virkkala	2016	Finland	Fennoscandia	1970/89 - 2000/12	25	0.12	N	Tetrao urogallus	Western capercaillie	Galliformes	Boreal & Temperate Forest	Herbivore	1	1	3034.5	9	9	Sedentary	5	14.1352	3.00035	11.1348	LC	2140000	68.4616
205	Western capercaillie	Tayleur et al.	2015	Sweden	Fennoscandia	2000/02 - 2010/12	10	-2.90695	S	Tetrao urogallus	Western Capercaillie	Galliformes	Boreal & Temperate Forest	Herbivore	1	1	3034.5	9	9	Sedentary	5	14.1352	3.00035	11.1348	LC	2140000	68.4616
206	Western jackdaw	Lehikoinen & Virkkala	2016	Finland	Fennoscandia	1970/89 - 2000/12	25	2.408	N	Corvus monedula	Western jackdaw	Passeriformes	Habitat generalist	Omnivore	5	4	236	5	20	Sedentary	10	19.3568	6.5606	12.7962	LC	5875000	63.704
207	Western jackdaw	Tayleur et al.	2015	Sweden	Fennoscandia	2000/02 - 2010/12	10	-0.698791	S	Corvus monedula	Western jackdaw	Passeriformes	Habitat generalist	Omnivore	5	4	236	5	20	Sedentary	10	19.3568	6.5606	12.7962	LC	5875000	63.704
208	Western yellow wagtail	Lehikoinen & Virkkala	2016	Finland	Fennoscandia	1970/89 - 2000/12	25	5.4	N	Motacilla flava	Western yellow wagtail	Passeriformes	Inland wetlands	Invertivore	3	1	16.5	5	9	Long-distance	25	19.1414	3.63438	15.507	LC	5772500	67.9155
209	Whinchat	Lehikoinen & Virkkala	2016	Finland	Fennoscandia	1970/89 - 2000/12	25	3.108	N	Saxicola rubetra	Whinchat	Passeriformes	Wood & Shrubland	Invertivore	2	1	16.6	5.5	7	Long-distance	15	17.195	3.72342	13.4716	LC	5370000	67.8764
210	Whinchat	Tayleur et al.	2015	Sweden	Fennoscandia	2000/02 - 2010/12	10	-0.238932	S	Saxicola rubetra	Whinchat	Passeriformes	Wood & Shrubland	Invertivore	2	1	16.6	5.5	7	Long-distance	15	17.195	3.72342	13.4716	LC	5370000	67.8764
211	White wagtail	Lehikoinen & Virkkala	2016	Finland	Fennoscandia	1970/89 - 2000/12	25	-0.588	S	Motacilla alba	White wagtail	Passeriformes	Inland wetlands	Invertivore	2	1	20.5	5.5	14	Mixed	25	19.4144	3.22721	16.1872	LC	7020000	68.2171
212	White wagtail	Tayleur et al.	2015	Sweden	Fennoscandia	2000/02 - 2010/12	10	-5.11892	S	Motacilla alba	White wagtail	Passeriformes	Inland wetlands	Invertivore	2	1	20.5	5.5	14	Mixed	25	19.4144	3.22721	16.1872	LC	7020000	68.2171
213	Whooper swan	Tayleur et al.	2015	Sweden	Fennoscandia	2000/02 - 2010/12	10	5.13376	N	Cygnus cygnus	Whooper swan	Anseriformes	Inland wetlands	Herbivore	2	1	9400	4	27	Short-distance	34	11.35	1.33412	10.0159	LC	1115000	69.3603
214	Willow ptarmigan	Lehikoinen & Virkkala	2016	Finland	Fennoscandia	1970/89 - 2000/12	25	2.176	N	Lagopus lagopus	Willow ptarmigan	Galliformes	Tundra-Mire-Moor	Herbivore	2	3	632.5	7.5	8	Sedentary	5	11.5725	1.98499	9.58751	LC	1380000	70.1051
215	Willow tit	Lehikoinen & Virkkala	2016	Finland	Fennoscandia	1970/89 - 2000/12	25	3.496	N	Poecile montanus	Willow tit	Passeriformes	Boreal & Temperate Forest	Invertivore	2	1	11.65	7.5	11	Sedentary	5	14.9435	3.11741	11.8261	LC	5765000	62.65
216	Willow tit	Tayleur et al.	2015	Sweden	Fennoscandia	2000/02 - 2010/12	10	1.418	N	Poecile montanus	Willow tit	Passeriformes	Boreal & Temperate Forest	Invertivore	2	1	11.65	7.5	11	Sedentary	5	14.9435	3.11741	11.8261	LC	5765000	62.65
217	Willow warbler	Lehikoinen & Virkkala	2016	Finland	Fennoscandia	1970/89 - 2000/12	25	1.88	N	Phylloscopus trochilus	Willow warbler	Passeriformes	Wood & Shrubland	Invertivore	4	1	9.1	6	11	Long-distance	21	15.136	3.16625	11.9698	LC	4552500	68.8906
218	Wood sandpiper	Lehikoinen & Virkkala	2016	Finland	Fennoscandia	1970/89 - 2000/12	25	2.612	N	Tringa glareola	Wood sandpiper	Charadriiformes	Tundra-Mire-Moor	Invertivore	3	1	63.5	4	12	Long-distance	55	12.6454	2.1589	10.4865	LC	1507500	69.6994
219	Wood sandpiper	Tayleur et al.	2015	Sweden	Fennoscandia	2000/02 - 2010/12	10	-2.96542	S	Tringa glareola	Wood sandpiper	Charadriiformes	Tundra-Mire-Moor	Invertivore	3	1	63.5	4	12	Long-distance	55	12.6454	2.1589	10.4865	LC	1507500	69.6994
220	Wood warbler	Lehikoinen & Virkkala	2016	Finland	Fennoscandia	1970/89 - 2000/12	25	1.076	N	Phylloscopus sibilatrix	Wood warbler	Passeriformes	Boreal & Temperate Forest	Invertivore	1	1	9.95	6	10	Long-distance	21	NA	NA	NA	LC	NA	NA
221	Wood warbler	Tayleur et al.	2015	Sweden	Fennoscandia	2000/02 - 2010/12	10	0.561268	N	Phylloscopus sibilatrix	Wood warbler	Passeriformes	Boreal & Temperate Forest	Invertivore	1	1	9.95	6	10	Long-distance	21	NA	NA	NA	LC	NA	NA
222	Woodlark	Lehikoinen & Virkkala	2016	Finland	Fennoscandia	1970/89 - 2000/12	25	-0.712	S	Lullula arborea	Woodlark	Passeriformes	Wood & Shrubland	Invertivore	3	1	26.5	4	5	Mixed	6	19.7516	8.06694	11.6846	LC	4245000	60.345
223	Yellowhammer	Lehikoinen & Virkkala	2016	Finland	Fennoscandia	1970/89 - 2000/12	25	0.716	N	Emberiza citrinella	Yellowhammer	Passeriformes	Wood & Shrubland	Herbi-invertivore	3	2	26.75	4	13	Mixed	9	16.852	4.05136	12.8006	LC	5625000	67.3753
224	Yellowhammer	Tayleur et al.	2015	Sweden	Fennoscandia	2000/02 - 2010/12	10	-0.488804	S	Emberiza citrinella	Yellowhammer	Passeriformes	Wood & Shrubland	Herbi-invertivore	3	2	26.75	4	13	Mixed	9	16.852	4.05136	12.8006	LC	5625000	67.3753

## Sheet: Centroid shift
		Source		Methods information				Centroid shift		Species information
#	Species English name	Authors	Pub Year	Study area	Region	Time frame	# years	Magnitude [km/year]	Direction	Scientific name	English name	Order	Habitat type	Diet type	Habitat breadth [#]	Diet breadth [#]	Body mass [gr]	Clutch size [# eggs]	Lifespan [years]	Migration strategy	Natal dispersal distance [km]	Thermal max	Thermal min	Thermal range	IUCN status (EU)	Historical EU range size [km2]	Historical EU northern limit [lat]
1	Arctic tern	Virkkala & Lehikoinen	2017	Finland	Fennoscandia	1974/89 - 2006/10	27	-4.81481	S	Sterna paradisaea	Arctic tern	Charadriiformes	Marine & Coastal	Omnicarnivore	2	2	105.5	2	31	Long-distance	21	12.1007	1.01067	11.0901	LC	1600000	79.2959
2	Arctic warbler	Virkkala & Lehikoinen	2017	Finland	Fennoscandia	1974/89 - 2006/10	27	6.2963	N	Phylloscopus borealis	Arctic warbler	Passeriformes	Wood & Shrubland	Invertivore	1	1	9.5	6.5	7	Long-distance	21	10.452	1.26253	9.18951	LC	582500	69.871
3	Barn swallow	Virkkala & Lehikoinen	2017	Finland	Fennoscandia	1974/89 - 2006/10	27	0	NA	Hirundo rustica	Barn swallow	Passeriformes	Agriculture & Grasslands	Invertivore	1	1	18.95	4.5	11	Long-distance	14	19.5695	4.25505	15.3144	LC	6995000	67.3343
4	Barred warbler	Virkkala & Lehikoinen	2017	Finland	Fennoscandia	1974/89 - 2006/10	27	0.185185	N	Sylvia nisoria	Barred warbler	Passeriformes	Boreal & Temperate Forest	Invertivore	1	1	24.35	4.5	12	Long-distance	NA	17.1413	8.08773	9.05361	LC	1957500	59.9609
5	Bar-tailed godwit	Virkkala & Lehikoinen	2017	Finland	Fennoscandia	1974/89 - 2006/10	27	-0.185185	S	Limosa lapponica	Bar-tailed godwit	Charadriiformes	Tundra-Mire-Moor	Invertivore	3	1	379	4	33	Short-distance	55	5.54484	-0.455667	6.0005	LC	127500	70.7457
6	Bean goose	Virkkala & Lehikoinen	2017	Finland	Fennoscandia	1974/89 - 2006/10	27	-0.555556	S	Anser fabalis	Bean goose	Anseriformes	Tundra-Mire-Moor	Herbivore	3	2	2770	5	26	Short-distance	34	8.25728	-0.931684	9.18897	LC	612500	69.96
7	Black grouse	Virkkala & Lehikoinen	2017	Finland	Fennoscandia	1974/89 - 2006/10	27	0	NA	Lyrurus tetrix	Black grouse	Galliformes	Wood & Shrubland	Herbivore	2	1	1139	8.5	12	Sedentary	5	13.951	3.40628	10.5447	LC	2402500	68.4585
8	Black guillemot	Virkkala & Lehikoinen	2017	Finland	Fennoscandia	1974/89 - 2006/10	27	-0.37037	S	Cepphus grylle	Black guillemot	Charadriiformes	Marine & Coastal	Piscivore	1	1	378	1.5	30	Sedentary	NA	11.6534	2.93093	8.72249	LC	792500	80.5425
9	Black kite	Virkkala & Lehikoinen	2017	Finland	Fennoscandia	1974/89 - 2006/10	27	14.0741	N	Milvus migrans	Black kite	Accipitriformes	Habitat generalist	Omnicarnivore	4	3	828.5	2.5	24	Long-distance	42	19.0953	7.12237	11.9729	LC	3222500	60.5404
10	Black redstart	Virkkala & Lehikoinen	2017	Finland	Fennoscandia	1974/89 - 2006/10	27	0.740741	N	Phoenicurus ochruros	Black redstart	Passeriformes	Rocky areas	Herbi-invertivore (invertivore)	1	2	16	5	10	Mixed	12	19.182	7.48243	11.6996	LC	4362500	58.5327
11	Black tern	Virkkala & Lehikoinen	2017	Finland	Fennoscandia	1974/89 - 2006/10	27	4.44444	N	Chlidonias niger	Black tern	Charadriiformes	Inland wetlands	Invertivore	2	1	60.5	3	21	Long-distance	21	18.2607	9.23476	9.02598	LC	1745000	60.3596
12	Black woodpecker	Virkkala & Lehikoinen	2017	Finland	Fennoscandia	1974/89 - 2006/10	27	0.37037	N	Dryocopus martius	Black woodpecker	Piciformes	Boreal & Temperate Forest	Invertivore	1	1	291	5	14	Sedentary	17	16.6263	4.25179	12.3745	LC	3950000	66.941
13	Black-headed gull	Virkkala & Lehikoinen	2017	Finland	Fennoscandia	1974/89 - 2006/10	27	-1.48148	S	Chroicocephalus ridibundus	Black-headed gull	Charadriiformes	Inland wetlands	Invertivore	3	2	267.5	2.5	31	Short-distance	47	17.883	3.62523	14.2577	LC	4202500	67.9485
14	Black-tailed godwit	Virkkala & Lehikoinen	2017	Finland	Fennoscandia	1974/89 - 2006/10	27	2.77778	N	Limosa limosa	Black-tailed godwit	Charadriiformes	Agriculture & Grasslands	Invertivore	2	1	311	4	24	Long-distance	55	16.6221	3.95109	12.671	NT	1662500	66.2597
15	Black-throated loon	Virkkala & Lehikoinen	2017	Finland	Fennoscandia	1974/89 - 2006/10	27	0.37037	N	Gavia arctica	Black-throated loon	Gaviiformes	Inland wetlands	Piscivore	1	1	2804.5	2	27	Short-distance	38	10.8475	1.98629	8.86119	LC	1387500	70.1217
16	Bluethroat	Virkkala & Lehikoinen	2017	Finland	Fennoscandia	1974/89 - 2006/10	27	2.22222	N	Luscinia svecica	Bluethroat	Passeriformes	Habitat generalist	Invertivore	6	1	18.25	5.5	11	Long-distance	12	16.2057	2.17353	14.0322	LC	2165000	69.8539
17	Blyth's reed warbler	Virkkala & Lehikoinen	2017	Finland	Fennoscandia	1974/89 - 2006/10	27	0.740741	N	Acrocephalus dumetorum	Blyth's reed warbler	Passeriformes	Boreal & Temperate Forest	Invertivore	4	1	12	4.5	8	Long-distance	47	13.9685	5.84723	8.12131	LC	635000	65.1724
18	Bohemian waxwing	Virkkala & Lehikoinen	2017	Finland	Fennoscandia	1974/89 - 2006/10	27	-2.22222	S	Bombycilla garrulus	Bohemian waxwing	Passeriformes	Boreal & Temperate Forest	Invertivore	1	1	62.4	5.5	13	Short-distance	10	9.27135	2.98788	6.28347	LC	497500	69.8247
19	Boreal owl	Virkkala & Lehikoinen	2017	Finland	Fennoscandia	1974/89 - 2006/10	27	0.37037	N	Aegolius funereus	Boreal owl	Strigiformes	Boreal & Temperate Forest	Carnivore	1	1	135	5	15	Mixed	15	14.8086	3.14813	11.6605	LC	2280000	68.3207
20	Brambling	Virkkala & Lehikoinen	2017	Finland	Fennoscandia	1974/89 - 2006/10	27	6.2963	N	Fringilla montifringilla	Brambling	Passeriformes	Boreal & Temperate Forest	Herbivore	1	3	22.9	6	15	Short-distance	11	12.4833	2.29656	10.1867	LC	1520000	70.0432
21	Broad-billed sandpiper	Virkkala & Lehikoinen	2017	Finland	Fennoscandia	1974/89 - 2006/10	27	2.22222	N	Calidris falcinellus	Broad-billed sandpiper	Charadriiformes	Tundra-Mire-Moor	Herbi-invertivore (invertivore)	2	2	37	4	7	Mixed	NA	7.67843	2.78254	4.89589	VU	390000	69.5634
22	Canada goose	Virkkala & Lehikoinen	2017	Finland	Fennoscandia	1974/89 - 2006/10	27	0.925926	N	Branta canadensis	Canada goose	Anseriformes	Habitat generalist	Herbivore	6	1	4635	5.5	27	Mixed	NA	13.3747	4.57093	8.8038	LC	972500	66.1656
23	Carrion crow	Virkkala & Lehikoinen	2017	Finland	Fennoscandia	1974/89 - 2006/10	27	-0.37037	S	Corvus corone	Carrion crow	Passeriformes	Habitat generalist	Omnivore	6	4	526.85	4.5	19	Sedentary	10	19.4361	3.62668	15.8094	LC	7010000	68.1979
24	Caspian tern	Virkkala & Lehikoinen	2017	Finland	Fennoscandia	1974/89 - 2006/10	27	1.11111	N	Hydroprogne caspia	Caspian tern	Charadriiformes	Fresh & Salt water	Piscivore	2	1	606.5	2	30	Long-distance	21	16.8648	6.45165	10.4131	LC	205000	65.637
25	Coal tit	Virkkala & Lehikoinen	2017	Finland	Fennoscandia	1974/89 - 2006/10	27	1.48148	N	Periparus ater	Coal tit	Passeriformes	Boreal & Temperate Forest	Invertivore	1	1	9.8	8.5	10	Sedentary	12	18.9374	4.70892	14.2285	LC	5005000	65.1585
26	Common blackbird	Virkkala & Lehikoinen	2017	Finland	Fennoscandia	1974/89 - 2006/10	27	1.11111	N	Turdus merula	Common blackbird	Passeriformes	Wood & Shrubland	Invertivore	3	1	97	4	22	Mixed	8	19.4789	4.49312	14.9858	LC	6692500	66.4621
27	Common buzzard	Virkkala & Lehikoinen	2017	Finland	Fennoscandia	1974/89 - 2006/10	27	-1.11111	S	Buteo buteo	Common buzzard	Accipitriformes	Boreal & Temperate Forest	Carnivore	3	1	806.5	3	29	Mixed	42	19.3863	5.6351	13.7512	LC	6172500	65.2236
28	Common chaffinch	Virkkala & Lehikoinen	2017	Finland	Fennoscandia	1974/89 - 2006/10	27	0	NA	Fringilla coelebs	Common chaffinch	Passeriformes	Boreal & Temperate Forest	Herbi-invertivore	1	2	22.15	4.5	16	Mixed	11	19.4426	4.05125	15.3914	LC	6925000	67.4156
29	Common chiffchaff	Virkkala & Lehikoinen	2017	Finland	Fennoscandia	1974/89 - 2006/10	27	-0.37037	S	Phylloscopus collybita	Common chiffchaff	Passeriformes	Boreal & Temperate Forest	Invertivore	1	1	7.7	5.5	8	Mixed	21	18.1339	4.3785	13.7554	LC	5992500	67.2138
30	Common crane	Virkkala & Lehikoinen	2017	Finland	Fennoscandia	1974/89 - 2006/10	27	0	NA	Grus grus	Common crane	Gruiformes	Inland wetlands	Herbivore	2	4	6055	2	20	Short-distance	12	14.0157	3.53332	10.4824	LC	1995000	68.0958
31	Common cuckoo	Virkkala & Lehikoinen	2017	Finland	Fennoscandia	1974/89 - 2006/10	27	0.185185	N	Cuculus canorus	Common cuckoo	Cuculiformes	Habitat generalist	Invertivore	5	1	111	9.2	13	Long-distance	22	19.2068	3.81113	15.3957	LC	6800000	67.9091
32	Common eider	Virkkala & Lehikoinen	2017	Finland	Fennoscandia	1974/89 - 2006/10	27	0.185185	N	Somateria mollissima	Common eider	Anseriformes	Marine & Coastal	Invertivore	1	1	2066.5	5	37	Short-distance	20	13.5686	2.62613	10.9424	EN	957500	79.7396
33	Common goldeneye	Virkkala & Lehikoinen	2017	Finland	Fennoscandia	1974/89 - 2006/10	27	0	NA	Bucephala clangula	Common goldeneye	Anseriformes	Boreal & Temperate Forest	Invertivore	3	1	840	9.5	17	Short-distance	20	12.962	2.75998	10.2021	LC	1900000	69.2004
34	Common grashopper warbler	Virkkala & Lehikoinen	2017	Finland	Fennoscandia	1974/89 - 2006/10	27	0	NA	Locustella naevia	Common grashopper warbler	Passeriformes	Wood & Shrubland	Invertivore	3	1	12.9	5.5	6	Long-distance	40	15.7511	6.99566	8.75543	LC	3180000	63.7189
35	Common greenshank	Virkkala & Lehikoinen	2017	Finland	Fennoscandia	1974/89 - 2006/10	27	-0.740741	S	Tringa nebularia	Common greenshank	Charadriiformes	Inland wetlands	Omnicarnivore	3	2	187	4	24	Long-distance	55	11.3225	2.31706	9.0054	LC	1172500	69.8199
36	Common gull	Virkkala & Lehikoinen	2017	Finland	Fennoscandia	1974/89 - 2006/10	27	0.740741	N	Larus canus	Common gull	Charadriiformes	Marine & Coastal	Invertivore	2	2	394.5	3	34	Short-distance	21	13.5778	2.27824	11.2995	LC	2545000	69.6517
37	Common house martin	Virkkala & Lehikoinen	2017	Finland	Fennoscandia	1974/89 - 2006/10	27	-0.37037	S	Delichon urbicum	Common house martin	Passeriformes	Rocky areas	Invertivore	1	1	19.5	4	15	Long-distance	NA	19.589	3.90158	15.6874	LC	6827500	67.5385
38	Common kestrel	Virkkala & Lehikoinen	2017	Finland	Fennoscandia	1974/89 - 2006/10	27	0.740741	N	Falco tinnunculus	Common kestrel	Falconiformes	Wood & Shrubland	Carnivore	3	1	234	4.5	20	Long-distance	43	19.6824	4.0113	15.6711	LC	6877500	67.2681
39	Common kingfisher	Virkkala & Lehikoinen	2017	Finland	Fennoscandia	1974/89 - 2006/10	27	4.07407	N	Alcedo atthis	Common kingfisher	Coraciiformes	Inland wetlands	Piscivore	1	1	43.5	6.5	21	Mixed	22	19.2586	8.68713	10.5715	LC	4697500	58.2506
40	Common linnet	Virkkala & Lehikoinen	2017	Finland	Fennoscandia	1974/89 - 2006/10	27	-1.48148	S	Linaria cannabina	Common linnet	Passeriformes	Wood & Shrubland	Herbivore	4	1	19.25	4.5	9	Mixed	11	19.7103	6.93367	12.7766	LC	5995000	62.5986
41	Common moorhen	Virkkala & Lehikoinen	2017	Finland	Fennoscandia	1974/89 - 2006/10	27	0	NA	Gallinula chloropus	Common moorhen	Gruiformes	Inland wetlands	Omnivore	2	2	348.5	7	19	Mixed	5	19.4141	7.81079	11.6033	LC	5302500	60.6084
42	Common pheasant	Virkkala & Lehikoinen	2017	Finland	Fennoscandia	1974/89 - 2006/10	27	2.40741	N	Phasianus colchicus	Common pheasant	Galliformes	Agriculture & Grasslands	Omnivore	3	3	1134	11.5	8	Sedentary	5	18.3385	7.26652	11.072	LC	3897500	62.7356
43	Common pochard	Virkkala & Lehikoinen	2017	Finland	Fennoscandia	1974/89 - 2006/10	27	-0.740741	S	Aythya ferina	Common pochard	Anseriformes	Inland wetlands	Omnivore	1	2	993.5	9	23	Short-distance	20	18.3195	7.1002	11.2193	VU	3177500	64.3148
44	Common quail	Virkkala & Lehikoinen	2017	Finland	Fennoscandia	1974/89 - 2006/10	27	1.48148	N	Coturnix coturnix	Common quail	Galliformes	Agriculture & Grasslands	Omnivore	1	2	104.6	10.5	15	Long-distance	5	19.3748	7.23459	12.1402	NT	4837500	60.533
45	Common raven	Virkkala & Lehikoinen	2017	Finland	Fennoscandia	1974/89 - 2006/10	27	0	NA	Corvus corax	Common raven	Passeriformes	Habitat generalist	Omnivore	6	5	1217.5	5	23	Sedentary	40	19.6815	3.11516	16.5663	LC	5892500	68.5007
46	Common redpoll	Virkkala & Lehikoinen	2017	Finland	Fennoscandia	1974/89 - 2006/10	27	5	N	Acanthis flammea	Common redpoll	Passeriformes	Boreal & Temperate Forest	Herbivore	4	2	13.65	5	12	Short-distance	23	13.4492	2.28348	11.1657	LC	2207500	69.7476
47	Common redshank	Virkkala & Lehikoinen	2017	Finland	Fennoscandia	1974/89 - 2006/10	27	-0.37037	S	Tringa totanus	Common redshank	Charadriiformes	Inland wetlands	Invertivore	2	1	121	4	27	Mixed	55	18.3236	2.84815	15.4754	VU	3675000	69.1147
48	Common redstart	Virkkala & Lehikoinen	2017	Finland	Fennoscandia	1974/89 - 2006/10	27	0	NA	Phoenicurus phoenicurus	Common redstart	Passeriformes	Wood & Shrubland	Invertivore	2	1	15.7	6	10	Long-distance	12	17.8086	3.55723	14.2513	LC	5307500	68.1904
49	Common reed bunting	Virkkala & Lehikoinen	2017	Finland	Fennoscandia	1974/89 - 2006/10	27	-0.185185	S	Emberiza schoeniclus	Common reed bunting	Passeriformes	Inland wetlands	Herbi-invertivore	2	2	18.8	4.5	12	Mixed	9	17.6837	3.36713	14.3166	LC	5247500	68.5939
50	Common ringed plover	Virkkala & Lehikoinen	2017	Finland	Fennoscandia	1974/89 - 2006/10	27	0.185185	N	Charadrius hiaticula	Common ringed plover	Charadriiformes	Marine & Coastal	Invertivore	3	1	63.75	3.5	21	Mixed	16	13.1576	1.68199	11.4756	LC	1957500	73.197
51	Common rosefinch	Virkkala & Lehikoinen	2017	Finland	Fennoscandia	1974/89 - 2006/10	27	0	NA	Carpodacus erythrinus	Common rosefinch	Passeriformes	Boreal & Temperate Forest	Herbivore	2	2	23.4	5	9	Long-distance	11	15.2693	4.86817	10.4011	LC	2352500	66.4311
52	Common sandpiper	Virkkala & Lehikoinen	2017	Finland	Fennoscandia	1974/89 - 2006/10	27	-0.37037	S	Actitis hypoleucos	Common sandpiper	Charadriiformes	Inland wetlands	Invertivore	1	1	48	4	15	Long-distance	55	18.6326	3.37669	15.2559	LC	4762500	68.5816
53	Common scoter	Virkkala & Lehikoinen	2017	Finland	Fennoscandia	1974/89 - 2006/10	27	-4.07407	S	Melanitta nigra	Common scoter	Anseriformes	Inland wetlands	Invertivore	2	1	1306.5	7	16	Short-distance	20	10.0994	0.222667	9.87673	LC	955000	70.9467
54	Common shelduck	Virkkala & Lehikoinen	2017	Finland	Fennoscandia	1974/89 - 2006/10	27	0.740741	N	Tadorna tadorna	Common shelduck	Anseriformes	Marine & Coastal	Invertivore	2	1	1106	9	25	Short-distance	20	18.7973	6.37046	12.4268	LC	1360000	66.3642
55	Common snipe	Virkkala & Lehikoinen	2017	Finland	Fennoscandia	1974/89 - 2006/10	27	-0.740741	S	Gallinago gallinago	Common snipe	Charadriiformes	Inland wetlands	Invertivore	3	1	120	4	16	Mixed	55	15.43	2.74977	12.6802	VU	4277500	69.0015
56	Common starling	Virkkala & Lehikoinen	2017	Finland	Fennoscandia	1974/89 - 2006/10	27	-1.85185	S	Sturnus vulgaris	Common starling	Passeriformes	Wood & Shrubland	Invertivore	3	1	80.55	5	23	Mixed	10	17.7568	4.16352	13.5933	LC	6015000	67.5777
57	Common swift	Virkkala & Lehikoinen	2017	Finland	Fennoscandia	1974/89 - 2006/10	27	0	NA	Apus apus	Common swift	Caprimulgiformes	Habitat generalist	Invertivore	5	1	40	2.5	21	Long-distance	37	19.6017	4.39136	15.2104	NT	6392500	66.6059
58	Common tern	Virkkala & Lehikoinen	2017	Finland	Fennoscandia	1974/89 - 2006/10	27	0	NA	Sterna hirundo	Common tern	Charadriiformes	Fresh & Salt water	Piscivore	2	1	128.7	2.5	33	Long-distance	21	18.2579	4.24257	14.0153	LC	3797500	68.3386
59	Common whitethroat	Virkkala & Lehikoinen	2017	Finland	Fennoscandia	1974/89 - 2006/10	27	0	NA	Sylvia communis	Common whitethroat	Passeriformes	Wood & Shrubland	Invertivore	2	1	14.75	4.5	9	Long-distance	14	19.0846	5.8406	13.244	LC	6112500	64.5581
60	Common wood pigeon	Virkkala & Lehikoinen	2017	Finland	Fennoscandia	1974/89 - 2006/10	27	0.740741	N	Columba palumbus	Common wood pigeon	Columbiformes	Boreal & Temperate Forest	Herbivore	2	3	496.5	1.5	18	Short-distance	11	19.1358	4.37483	14.761	LC	6367500	66.5315
61	Corn crake	Virkkala & Lehikoinen	2017	Finland	Fennoscandia	1974/89 - 2006/10	27	2.22222	N	Crex crex	Corn crake	Gruiformes	Agriculture & Grasslands	Omnivore	2	2	163	10	12	Long-distance	5	16.3547	6.49404	9.86067	LC	3310000	63.5736
62	Dunlin	Virkkala & Lehikoinen	2017	Finland	Fennoscandia	1974/89 - 2006/10	27	9.81481	N	Calidris alpina	Dunlin	Charadriiformes	Tundra-Mire-Moor	Invertivore	3	1	45	4	29	Short-distance	16	12.2179	1.01597	11.202	LC	1050000	73.8068
63	Dunnock	Virkkala & Lehikoinen	2017	Finland	Fennoscandia	1974/89 - 2006/10	27	0.740741	N	Prunella modularis	Dunnock	Passeriformes	Wood & Shrubland	Invertivore	3	1	21.25	5	21	Mixed	2	16.9713	3.46237	13.5089	LC	5010000	68.5437
64	Eurasian bittern	Virkkala & Lehikoinen	2017	Finland	Fennoscandia	1974/89 - 2006/10	27	2.40741	N	Botaurus stellaris	Eurasian bittern	Pelecaniformes	Inland wetlands	Invertivore	2	2	1231	5.5	11	Sedentary	NA	18.0601	8.85942	9.20071	LC	2237500	61.3217
65	Eurasian blackcap	Virkkala & Lehikoinen	2017	Finland	Fennoscandia	1974/89 - 2006/10	27	1.11111	N	Sylvia atricapilla	Eurasian blackcap	Passeriformes	Boreal & Temperate Forest	Invertivore	1	1	18.6	5	14	Mixed	41	19.1434	4.84489	14.2985	LC	6342500	64.993
66	Eurasian blue tit	Virkkala & Lehikoinen	2017	Finland	Fennoscandia	1974/89 - 2006/10	27	3.33333	N	Cyanistes caeruleus	Eurasian blue tit	Passeriformes	Boreal & Temperate Forest	Invertivore	3	1	11.5	11	12	Sedentary	5	19.4018	5.33895	14.0629	LC	6315000	64.7004
67	Eurasian bullfinch	Virkkala & Lehikoinen	2017	Finland	Fennoscandia	1974/89 - 2006/10	27	0	NA	Pyrrhula pyrrhula	Eurasian bullfinch	Passeriformes	Boreal & Temperate Forest	Herbivore	1	3	31	4.5	13	Mixed	5	16.5203	3.63068	12.8896	LC	4625000	68.1142
68	Eurasian collared dove	Virkkala & Lehikoinen	2017	Finland	Fennoscandia	1974/89 - 2006/10	27	-0.185185	S	Streptopelia decaocto	Eurasian collared dove	Columbiformes	Wood & Shrubland	Herbivore	1	2	195	2	18	Sedentary	11	19.2372	6.46575	12.7715	LC	5202500	62.3194
69	Eurasian coot	Virkkala & Lehikoinen	2017	Finland	Fennoscandia	1974/89 - 2006/10	27	0	NA	Fulica atra	Eurasian coot	Gruiformes	Inland wetlands	Omnivore	1	3	732.5	8	21	Mixed	23	19.1261	6.97355	12.1526	NT	5162500	63.6859
70	Eurasian curlew	Virkkala & Lehikoinen	2017	Finland	Fennoscandia	1974/89 - 2006/10	27	0	NA	Numenius arquata	Eurasian curlew	Charadriiformes	Tundra-Mire-Moor	Invertivore	3	1	725	4	32	Mixed	55	15.2579	3.74866	11.5092	NT	2862500	68.9252
71	Eurasian dotterel	Virkkala & Lehikoinen	2017	Finland	Fennoscandia	1974/89 - 2006/10	27	-0.740741	S	Charadrius morinellus	Eurasian dotterel	Charadriiformes	Tundra-Mire-Moor	Invertivore	2	1	108.5	3	12	Short-distance	16	13.2765	0.938434	12.3381	LC	435000	70.2396
72	Eurasian eagle-owl	Virkkala & Lehikoinen	2017	Finland	Fennoscandia	1974/89 - 2006/10	27	0.740741	N	Bubo bubo	Eurasian eagle-owl	Strigiformes	Habitat generalist	Carnivore	4	1	2288	3	27	Sedentary	48	19.1768	4.62371	14.5531	LC	3070000	66.2675
73	Eurasian golden oriole	Virkkala & Lehikoinen	2017	Finland	Fennoscandia	1974/89 - 2006/10	27	-0.37037	S	Oriolus oriolus	Eurasian golden oriole	Passeriformes	Boreal & Temperate Forest	Invertivore	2	1	69.75	3.5	11	Long-distance	10	19.3568	7.87346	11.4834	LC	4995000	61.4384
74	Eurasian hobby	Virkkala & Lehikoinen	2017	Finland	Fennoscandia	1974/89 - 2006/10	27	0.37037	N	Falco subbuteo	Eurasian hobby	Falconiformes	Wood & Shrubland	Carnivore	2	2	215	2.9	14	Long-distance	22	18.788	6.25564	12.5324	LC	4775000	65.0216
75	Eurasian jay	Virkkala & Lehikoinen	2017	Finland	Fennoscandia	1974/89 - 2006/10	27	0.37037	N	Garrulus glandarius	Eurasian jay	Passeriformes	Boreal & Temperate Forest	Omnivore	1	3	164.4	6	17	Sedentary	10	19.1924	4.63495	14.5574	LC	6232500	66.1424
76	Eurasian magpie	Virkkala & Lehikoinen	2017	Finland	Fennoscandia	1974/89 - 2006/10	27	0	NA	Pica pica	Eurasian magpie	Passeriformes	Habitat generalist	Omnivore	6	4	228	6	22	Sedentary	8	19.1386	3.7509	15.3877	LC	6762500	68.079
77	Eurasian nuthatch	Virkkala & Lehikoinen	2017	Finland	Fennoscandia	1974/89 - 2006/10	27	4.25926	N	Sitta europaea	Eurasian nuthatch	Passeriformes	Boreal & Temperate Forest	Invertivore	1	1	23.05	7	13	Sedentary	7	18.5956	5.99064	12.6049	LC	4942500	61.494
78	Eurasian oystercather	Virkkala & Lehikoinen	2017	Finland	Fennoscandia	1974/89 - 2006/10	27	1.85185	N	Haematopus ostralegus	Eurasian oystercather	Charadriiformes	Marine & Coastal	Invertivore	2	1	510	3	43	Short-distance	55	17.6886	3.06299	14.6256	VU	2005000	69.6801
79	Eurasian pygmy owl	Virkkala & Lehikoinen	2017	Finland	Fennoscandia	1974/89 - 2006/10	27	1.11111	N	Glaucidium passerinum	Eurasian pygmy owl	Strigiformes	Boreal & Temperate Forest	Carnivore	1	1	62.5	5.5	6	Sedentary	15	13.4382	3.32407	10.1141	LC	1480000	67.3667
80	Eurasian reed warbler	Virkkala & Lehikoinen	2017	Finland	Fennoscandia	1974/89 - 2006/10	27	0.185185	N	Acrocephalus scirpaceus	Eurasian reed warbler	Passeriformes	Inland wetlands	Invertivore	2	1	11.8	4	14	Long-distance	47	19.3258	7.61857	11.7073	LC	4177500	62.0825
81	Eurasian serin	Virkkala & Lehikoinen	2017	Finland	Fennoscandia	1974/89 - 2006/10	27	-7.22222	S	Serinus serinus	Eurasian serin	Passeriformes	Wood & Shrubland	Herbivore	2	1	11.95	3.5	13	Mixed	11	19.8026	8.03531	11.7673	LC	4130000	55.6798
82	Eurasian siskin	Virkkala & Lehikoinen	2017	Finland	Fennoscandia	1974/89 - 2006/10	27	0.740741	N	Spinus spinus	Eurasian siskin	Passeriformes	Boreal & Temperate Forest	Herbivore	1	1	13.8	4	14	Short-distance	11	16.0085	3.49399	12.5145	LC	3775000	67.8849
83	Eurasian skylark	Virkkala & Lehikoinen	2017	Finland	Fennoscandia	1974/89 - 2006/10	27	-1.48148	S	Alauda arvensis	Eurasian skylark	Passeriformes	Agriculture & Grasslands	Invertivore	2	2	38.5	4	10	Mixed	6	18.8775	4.34478	14.5327	LC	6457500	67.2717
84	Eurasian sparrowhawk	Virkkala & Lehikoinen	2017	Finland	Fennoscandia	1974/89 - 2006/10	27	0	NA	Accipiter nisus	Eurasian sparrowhawk	Accipitriformes	Boreal & Temperate Forest	Carnivore	2	1	204	4.5	20	Short-distance	16	18.9027	4.09165	14.8111	LC	5965000	67.108
85	Eurasian teal	Virkkala & Lehikoinen	2017	Finland	Fennoscandia	1974/89 - 2006/10	27	-0.37037	S	Anas crecca	Eurasian teal	Anseriformes	Inland wetlands	Omnivore	4	3	368	9.5	22	Short-distance	20	16.3515	2.6459	13.7056	LC	3900000	69.3658
86	Eurasian three-toed woodpecker	Virkkala & Lehikoinen	2017	Finland	Fennoscandia	1974/89 - 2006/10	27	-0.925926	S	Picoides tridactylus	Eurasian three-toed woodpecker	Piciformes	Boreal & Temperate Forest	Invertivore	1	1	65.5	4	11	Sedentary	17	13.2327	2.66991	10.5628	LC	1557500	69.0035
87	Eurasian tree sparrow	Virkkala & Lehikoinen	2017	Finland	Fennoscandia	1974/89 - 2006/10	27	2.03704	N	Passer montanus	Eurasian tree sparrow	Passeriformes	Wood & Shrubland	Herbi-invertivore	3	2	22.8	5	13	Sedentary	8	19.2769	6.57673	12.7002	LC	5765000	62.65
88	Eurasian treecreeper	Virkkala & Lehikoinen	2017	Finland	Fennoscandia	1974/89 - 2006/10	27	0.740741	N	Certhia familiaris	Eurasian treecreeper	Passeriformes	Boreal & Temperate Forest	Invertivore	1	1	9.1	5.5	8	Sedentary	9	15.9885	4.58574	11.4028	LC	4200000	66.021
89	Eurasian turtle dove	Virkkala & Lehikoinen	2017	Finland	Fennoscandia	1974/89 - 2006/10	27	2.22222	N	Streptopelia turtur	Eurasian turtle dove	Columbiformes	Wood & Shrubland	Herbivore	1	2	144	1.5	13	Long-distance	11	19.8584	7.93779	11.9206	VU	5292500	60.2719
90	Eurasian whimbrel	Virkkala & Lehikoinen	2017	Finland	Fennoscandia	1974/89 - 2006/10	27	-1.2963	S	Numenius phaeopus	Eurasian whimbrel	Charadriiformes	Tundra-Mire-Moor	Invertivore	1	2	383	4	16	Long-distance	55	10.8969	1.85894	9.03795	LC	1160000	70.2098
91	Eurasian wigeon	Virkkala & Lehikoinen	2017	Finland	Fennoscandia	1974/89 - 2006/10	27	-0.37037	S	Mareca penelope	Eurasian wigeon	Anseriformes	Inland wetlands	Herbivore	2	1	725	8.5	18	Short-distance	20	12.507	1.33125	11.1758	LC	2087500	69.6032
92	Eurasian woodcock	Virkkala & Lehikoinen	2017	Finland	Fennoscandia	1974/89 - 2006/10	27	1.11111	N	Scolopax rusticola	Eurasian woodcock	Charadriiformes	Boreal & Temperate Forest	Invertivore	3	1	312	4	16	Short-distance	55	15.974	3.54264	12.4313	LC	4160000	67.7388
93	Eurasian wren	Virkkala & Lehikoinen	2017	Finland	Fennoscandia	1974/89 - 2006/10	27	0.925926	N	Troglodytes troglodytes	Eurasian wren	Passeriformes	Wood & Shrubland	Invertivore	2	1	8.9	6.5	7	Mixed	9	19.3677	4.07846	15.2893	LC	6002500	66.0659
94	Eurasian wryneck	Virkkala & Lehikoinen	2017	Finland	Fennoscandia	1974/89 - 2006/10	27	-0.740741	S	Jynx torquilla	Eurasian wryneck	Piciformes	Boreal & Temperate Forest	Invertivore	2	1	40	8.5	7	Long-distance	17	18.5035	3.92187	14.5816	LC	5127500	67.3046
95	European crested tit	Virkkala & Lehikoinen	2017	Finland	Fennoscandia	1974/89 - 2006/10	27	0	NA	Lophophanes cristatus	European crested tit	Passeriformes	Boreal & Temperate Forest	Invertivore	1	1	11.35	6.5	12	Sedentary	10	18.8761	4.88035	13.9958	LC	3975000	65.1908
96	European golden plover	Virkkala & Lehikoinen	2017	Finland	Fennoscandia	1974/89 - 2006/10	27	0.37037	N	Pluvialis apricaria	European golden plover	Charadriiformes	Tundra-Mire-Moor	Invertivore	1	1	206	4	13	Short-distance	55	11.4657	1.77434	9.69134	LC	1700000	70.2715
97	European goldfinch	Virkkala & Lehikoinen	2017	Finland	Fennoscandia	1974/89 - 2006/10	27	0.37037	N	Carduelis carduelis	European goldfinch	Passeriformes	Wood & Shrubland	Herbivore	3	1	15.45	5	14	Sedentary	11	19.7363	7.64114	12.0952	LC	5965000	60.3959
98	European greenfinch	Virkkala & Lehikoinen	2017	Finland	Fennoscandia	1974/89 - 2006/10	27	2.22222	N	Chloris chloris	European greenfinch	Passeriformes	Boreal & Temperate Forest	Herbivore	3	1	26.25	5	14	Sedentary	11	19.5259	4.69176	14.8342	LC	6675000	66.4484
99	European herring gull	Virkkala & Lehikoinen	2017	Finland	Fennoscandia	1974/89 - 2006/10	27	0.925926	N	Larus argentatus	European herring gull	Charadriiformes	Marine & Coastal	Omnivore	2	4	1054	3	35	Short-distance	28	13.7667	3.18699	10.5797	LC	2055000	69.8876
100	European honey buzzard	Virkkala & Lehikoinen	2017	Finland	Fennoscandia	1974/89 - 2006/10	27	0	NA	Pernis apivorus	European honey buzzard	Accipitriformes	Boreal & Temperate Forest	Omnicarnivore	2	2	899	2	29	Long-distance	42	18.0756	5.49097	12.5847	LC	4215000	65.5828
101	European nightjar	Virkkala & Lehikoinen	2017	Finland	Fennoscandia	1974/89 - 2006/10	27	-0.740741	S	Caprimulgus europaeus	European nightjar	Caprimulgiformes	Wood & Shrubland	Invertivore	3	1	71.5	2	12	Long-distance	22	19.2161	7.30684	11.9092	LC	4445000	61.9198
102	European pied flycatcher	Virkkala & Lehikoinen	2017	Finland	Fennoscandia	1974/89 - 2006/10	27	0.37037	N	Ficedula hypoleuca	European pied flycatcher	Passeriformes	Boreal & Temperate Forest	Invertivore	2	1	13.2	6.5	11	Long-distance	21	16.0017	3.28809	12.7136	LC	3922500	68.7569
103	European robin	Virkkala & Lehikoinen	2017	Finland	Fennoscandia	1974/89 - 2006/10	27	0.555556	N	Erithacus rubecula	European robin	Passeriformes	Boreal & Temperate Forest	Invertivore	3	1	17.55	5	19	Mixed	6	18.8569	3.95151	14.9054	LC	6422500	67.4782
104	European rock pipit	Virkkala & Lehikoinen	2017	Finland	Fennoscandia	1974/89 - 2006/10	27	0.37037	N	Anthus petrosus	European rock pipit	Passeriformes	Marine & Coastal	Invertivore	2	1	24	5	11	Mixed	25	14.4833	3.85329	10.63	LC	700000	70.4227
105	Fieldfare	Virkkala & Lehikoinen	2017	Finland	Fennoscandia	1974/89 - 2006/10	27	0.740741	N	Turdus pilaris	Fieldfare	Passeriformes	Wood & Shrubland	Invertivore	3	1	105.05	5.5	18	Short-distance	8	14.6811	2.95846	11.7226	LC	3802500	69.1171
106	Gadwall	Virkkala & Lehikoinen	2017	Finland	Fennoscandia	1974/89 - 2006/10	27	1.85185	N	Mareca strepera	Gadwall	Anseriformes	Inland wetlands	Herbivore	2	1	792.5	10	13	Mixed	20	18.0904	6.39611	11.6943	LC	1722500	64.1874
107	Garden warbler	Virkkala & Lehikoinen	2017	Finland	Fennoscandia	1974/89 - 2006/10	27	0	NA	Sylvia borin	Garden warbler	Passeriformes	Boreal & Temperate Forest	Invertivore	3	1	18.7	4.5	14	Long-distance	41	17.474	3.6128	13.8612	LC	5262500	68.0056
108	Garganey	Virkkala & Lehikoinen	2017	Finland	Fennoscandia	1974/89 - 2006/10	27	1.48148	N	Spatula querquedula	Garganey	Anseriformes	Inland wetlands	Omnivore	2	4	380	8.5	14.7	Long-distance	20	18.012	6.09765	11.9144	LC	3627500	65.4153
109	Goldcrest	Virkkala & Lehikoinen	2017	Finland	Fennoscandia	1974/89 - 2006/10	27	0.740741	N	Regulus regulus	Goldcrest	Passeriformes	Boreal & Temperate Forest	Invertivore	1	1	5.4	10	5	Mixed	10	16.6928	4.12297	12.5699	LC	4497500	67.4024
110	Golden eagle	Virkkala & Lehikoinen	2017	Finland	Fennoscandia	1974/89 - 2006/10	27	2.59259	N	Aquila chrysaetos	Golden eagle	Accipitriformes	Habitat generalist	Carnivore	4	2	4383	2	32	Sedentary	72	19.524	2.8553	16.6687	LC	2210000	69.1456
111	Goosander	Virkkala & Lehikoinen	2017	Finland	Fennoscandia	1974/89 - 2006/10	27	0.37037	N	Mergus merganser	Goosander	Anseriformes	Inland wetlands	Piscivore	2	1	1435.5	9.5	15	Short-distance	NA	12.9523	2.27283	10.6794	LC	1902500	69.7794
112	Great black-backed gull	Virkkala & Lehikoinen	2017	Finland	Fennoscandia	1974/89 - 2006/10	27	0	NA	Larus marinus	Great black-backed gull	Charadriiformes	Marine & Coastal	Omnivore	2	4	1658.5	2.5	29	Short-distance	28	13.6712	2.58212	11.089	LC	1197500	75.0219
113	Great crested grebe	Virkkala & Lehikoinen	2017	Finland	Fennoscandia	1974/89 - 2006/10	27	-0.740741	S	Podiceps cristatus	Great crested grebe	Podicipediformes	Inland wetlands	Piscivore	1	1	673.5	4	19	Short-distance	38	18.6099	6.94352	11.6664	LC	4300000	64.321
114	Great grey owl	Virkkala & Lehikoinen	2017	Finland	Fennoscandia	1974/89 - 2006/10	27	-6.2963	S	Strix nebulosa	Great grey owl	Strigiformes	Boreal & Temperate Forest	Carnivore	1	1	891.5	4.5	16	Mixed	8	11.4887	4.06295	7.42576	LC	500000	68.5071
115	Great grey shrike	Virkkala & Lehikoinen	2017	Finland	Fennoscandia	1974/89 - 2006/10	27	-1.11111	S	Lanius excubitor	Great grey shrike	Passeriformes	Wood & Shrubland	Omnicarnivore	2	2	67	5.5	8	Mixed	10	19.2497	3.41508	15.8346	LC	3090000	68.3967
116	Great reed warbler	Virkkala & Lehikoinen	2017	Finland	Fennoscandia	1974/89 - 2006/10	27	0.37037	N	Acrocephalus arundinaceus	Great reed warbler	Passeriformes	Inland wetlands	Invertivore	2	1	30.3	4.5	10	Long-distance	47	19.5662	8.75648	10.8097	LC	3942500	59.9636
117	Great spotted woodpecker	Virkkala & Lehikoinen	2017	Finland	Fennoscandia	1974/89 - 2006/10	27	0.925926	N	Dendrocopos major	Great spotted woodpecker	Piciformes	Boreal & Temperate Forest	Invertivore	1	1	74	5.5	13	Sedentary	17	18.5099	4.27023	14.2397	LC	6047500	66.7738
118	Great tit	Virkkala & Lehikoinen	2017	Finland	Fennoscandia	1974/89 - 2006/10	27	0.740741	N	Parus major	Great tit	Passeriformes	Wood & Shrubland	Invertivore	2	1	18.25	10	15	Sedentary	5	19.5236	3.98253	15.541	LC	6952500	67.5542
119	Greater scaup	Virkkala & Lehikoinen	2017	Finland	Fennoscandia	1974/89 - 2006/10	27	-1.85185	S	Aythya marila	Greater scaup	Anseriformes	Tundra-Mire-Moor	Omnivore	3	2	1201	9.5	15	Short-distance	20	10.605	-0.460233	11.0652	LC	932500	69.9464
120	Green sandpiper	Virkkala & Lehikoinen	2017	Finland	Fennoscandia	1974/89 - 2006/10	27	0.740741	N	Tringa ochropus	Green sandpiper	Charadriiformes	Boreal & Temperate Forest	Invertivore	3	1	80	4	12	Mixed	55	14.8523	3.71326	11.1391	LC	2420000	67.9156
121	Greenish warbler	Virkkala & Lehikoinen	2017	Finland	Fennoscandia	1974/89 - 2006/10	27	2.22222	N	Phylloscopus trochiloides	Greenish warbler	Passeriformes	Boreal & Temperate Forest	Invertivore	2	1	7.65	5	6	Long-distance	21	13.4287	5.15016	8.27858	LC	810000	66.1157
122	Grey heron	Virkkala & Lehikoinen	2017	Finland	Fennoscandia	1974/89 - 2006/10	27	1.85185	N	Ardea cinerea	Grey heron	Pelecaniformes	Inland wetlands	Piscivore	2	2	1433	4.5	37	Short-distance	69	18.6137	5.98313	12.6306	LC	4305000	64.0652
123	Grey partridge	Virkkala & Lehikoinen	2017	Finland	Fennoscandia	1974/89 - 2006/10	27	3.51852	N	Perdix perdix	Grey partridge	Galliformes	Agriculture & Grasslands	Herbivore	1	2	382	15	5	Sedentary	NA	17.3157	7.91664	9.39907	LC	4160000	61.4486
124	Grey wagtail	Virkkala & Lehikoinen	2017	Finland	Fennoscandia	1974/89 - 2006/10	27	-2.59259	S	Motacilla cinerea	Grey wagtail	Passeriformes	Inland wetlands	Invertivore	2	1	17.85	5	8	Short-distance	25	19.2244	4.86922	14.3552	LC	3652500	62.3823
125	Grey-headed woodpecker	Virkkala & Lehikoinen	2017	Finland	Fennoscandia	1974/89 - 2006/10	27	1.85185	N	Picus canus	Grey-headed woodpecker	Piciformes	Boreal & Temperate Forest	Invertivore	2	1	136.5	8	8	Sedentary	17	16.5308	5.18368	11.3471	LC	2670000	63.64
126	Greylag goose	Virkkala & Lehikoinen	2017	Finland	Fennoscandia	1974/89 - 2006/10	27	1.85185	N	Anser anser	Greylag goose	Anseriformes	Habitat generalist	Herbivore	4	1	3347	5	23	Short-distance	34	16.2439	3.05894	13.185	LC	1790000	68.6122
127	Gyrfalcon	Virkkala & Lehikoinen	2017	Finland	Fennoscandia	1974/89 - 2006/10	27	0.740741	N	Falco rusticolus	Gyrfalcon	Falconiformes	Tundra-Mire-Moor	Carnivore	3	1	1593	3.5	13	Sedentary	22	8.79483	-0.0366752	8.83151	LC	432500	70.3486
128	Hawfinch	Virkkala & Lehikoinen	2017	Finland	Fennoscandia	1974/89 - 2006/10	27	0.37037	N	Coccothraustes coccothraustes	Hawfinch	Passeriformes	Boreal & Temperate Forest	Herbivore	1	2	57.9	4.5	13	Mixed	11	18.8216	7.42957	11.3921	LC	4212500	61.0935
129	Hazel grouse	Virkkala & Lehikoinen	2017	Finland	Fennoscandia	1974/89 - 2006/10	27	0.37037	N	Tetrastes bonasia	Hazel grouse	Galliformes	Boreal & Temperate Forest	Herbivore	1	3	397.5	9	7	Sedentary	5	15.1751	3.68469	11.4904	LC	2377500	67.6673
130	Hen harrier	Virkkala & Lehikoinen	2017	Finland	Fennoscandia	1974/89 - 2006/10	27	-2.03704	S	Circus cyaneus	Hen harrier	Accipitriformes	Wood & Shrubland	Carnivore	3	1	436.5	5	17	Short-distance	22	16.4206	3.37446	13.0461	LC	2557500	68.1916
131	Horned grebe	Virkkala & Lehikoinen	2017	Finland	Fennoscandia	1974/89 - 2006/10	27	0.37037	N	Podiceps auritus	Horned grebe	Podicipediformes	Inland wetlands	Omnicarnivore	1	2	412	4.5	7	Short-distance	38	13.6326	3.33503	10.2976	NT	957500	69.4356
132	Horned lark	Virkkala et al.	2014	Finland	Fennoscandia	1974/89 - 2006/10	27	1.48148	N	Eremophila alpestris	Horned lark	Passeriformes	Tundra-Mire-Moor	Herbi-invertivore	1	2	37.5	3	7	Short-distance	6	18.3455	0.516797	17.8287	LC	332500	70.5194
133	House sparrow	Virkkala & Lehikoinen	2017	Finland	Fennoscandia	1974/89 - 2006/10	27	0	NA	Passer domesticus	House sparrow	Passeriformes	Wood & Shrubland	Herbivore	2	1	29.25	4.5	20	Sedentary	8	19.6501	3.96851	15.6816	LC	6765000	67.8375
134	Icterine warbler	Virkkala & Lehikoinen	2017	Finland	Fennoscandia	1974/89 - 2006/10	27	0	NA	Hippolais icterina	Icterine warbler	Passeriformes	Boreal & Temperate Forest	Invertivore	3	1	13.3	4.5	11	Long-distance	40	16.0778	4.15429	11.9235	LC	3580000	65.9394
135	Jack Snipe	Virkkala & Lehikoinen	2017	Finland	Fennoscandia	1974/89 - 2006/10	27	-0.555556	S	Lymnocryptes minimus	Jack Snipe	Charadriiformes	Inland wetlands	Herbi-invertivore	2	2	55	4	12	Mixed	55	10.6445	2.6886	7.95588	LC	510000	69.804
136	Lapland longspur	Virkkala & Lehikoinen	2017	Finland	Fennoscandia	1974/89 - 2006/10	27	1.48148	N	Calcarius lapponicus	Lapland longspur	Passeriformes	Tundra-Mire-Moor	Herbi-invertivore (herbivore)	1	2	25.2	5.5	6	Short-distance	9	8.4453	0.77988	7.66542	LC	425000	70.7472
137	Lesser black-backed gull	Virkkala & Lehikoinen	2017	Finland	Fennoscandia	1974/89 - 2006/10	27	0	NA	Larus fuscus	Lesser black-backed gull	Charadriiformes	Marine & Coastal	Omnivore	2	3	824	3	35	Short-distance	28	14.7909	2.62189	12.169	LC	1317500	69.6079
138	Lesser spotted woodpecker	Virkkala & Lehikoinen	2017	Finland	Fennoscandia	1974/89 - 2006/10	27	-0.555556	S	Dryobates minor	Lesser spotted woodpecker	Piciformes	Boreal & Temperate Forest	Invertivore	2	1	21.5	5	10	Sedentary	17	17.5463	3.64264	13.9036	LC	4742500	67.6441
139	Lesser whitethroat	Virkkala & Lehikoinen	2017	Finland	Fennoscandia	1974/89 - 2006/10	27	0	NA	Sylvia curruca	Lesser whitethroat	Passeriformes	Wood & Shrubland	Invertivore	2	1	12.4	5	8	Long-distance	14	17.2056	4.49434	12.7113	LC	4742500	66.1571
140	Little bunting	Virkkala & Lehikoinen	2017	Finland	Fennoscandia	1974/89 - 2006/10	27	-1.48148	S	Emberiza pusilla	Little bunting	Passeriformes	Tundra-Mire-Moor	Herbi-invertivore	2	2	15.4	5	NA	Long-distance	9	7.88893	0.921025	6.9679	LC	240000	69.8489
141	Little crake	Virkkala & Lehikoinen	2017	Finland	Fennoscandia	1974/89 - 2006/10	27	-0.185185	S	Zapornia parva	Little crake	Gruiformes	Inland wetlands	Invertivore	2	2	53	8	6	Long-distance	5	18.3152	9.53561	8.77958	LC	955000	58.5014
142	Little grebe	Virkkala & Lehikoinen	2017	Finland	Fennoscandia	1974/89 - 2006/10	27	3.33333	N	Tachybaptus ruficollis	Little grebe	Podicipediformes	Inland wetlands	Invertivore	1	1	135	5	17.5	Short-distance	38	19.3181	8.51223	10.8059	LC	4137500	58.8489
143	Little gull	Virkkala & Lehikoinen	2017	Finland	Fennoscandia	1974/89 - 2006/10	27	1.48148	N	Hydrocoloeus minutus	Little gull	Charadriiformes	Inland wetlands	Invertivore	2	1	120	2.5	21	Short-distance	47	14.817	3.92003	10.8969	LC	697500	67.8601
144	Little ringed plover	Virkkala & Lehikoinen	2017	Finland	Fennoscandia	1974/89 - 2006/10	27	1.11111	N	Charadrius dubius	Little ringed plover	Charadriiformes	Inland wetlands	Invertivore	1	1	38.75	4	13	Long-distance	16	19.3327	6.13421	13.1985	LC	4912500	65.1171
145	Little tern	Virkkala & Lehikoinen	2017	Finland	Fennoscandia	1974/89 - 2006/10	27	0.185185	N	Sternula albifrons	Little tern	Charadriiformes	Marine & Coastal	Omnicarnivore	2	2	57	2	24	Long-distance	NA	19.4946	8.56318	10.9314	LC	1270000	61.0317
146	Long-eared owl	Virkkala & Lehikoinen	2017	Finland	Fennoscandia	1974/89 - 2006/10	27	-0.37037	S	Asio otus	Long-eared owl	Strigiformes	Boreal & Temperate Forest	Carnivore	3	1	255.5	4	18	Sedentary	48	18.459	5.35084	13.1082	LC	5367500	64.9678
147	Long-tailed duck	Virkkala & Lehikoinen	2017	Finland	Fennoscandia	1974/89 - 2006/10	27	0.740741	N	Clangula hyemalis	Long-tailed duck	Anseriformes	Tundra-Mire-Moor	Invertivore	3	1	761.5	7.5	23	Short-distance	20	9.02326	-0.840093	9.86336	LC	822500	77.9662
148	Long-tailed jaeger	Virkkala & Lehikoinen	2017	Finland	Fennoscandia	1974/89 - 2006/10	27	0.37037	N	Stercorarius longicaudus	Long-tailed jaeger	Charadriiformes	Tundra-Mire-Moor	Carnivore	2	1	276	2	11	Long-distance	28	6.63894	0.680982	5.95796	LC	267500	79.5705
149	Long-tailed tit	Virkkala & Lehikoinen	2017	Finland	Fennoscandia	1974/89 - 2006/10	27	-0.740741	S	Aegithalos caudatus	Long-tailed tit	Passeriformes	Boreal & Temperate Forest	Invertivore	3	1	8.5	10	11	Sedentary	10	18.9333	5.60661	13.3267	LC	5422500	63.4457
150	Mallard	Virkkala & Lehikoinen	2017	Finland	Fennoscandia	1974/89 - 2006/10	27	0	NA	Anas platyrhynchos	Mallard	Anseriformes	Inland wetlands	Omnivore	1	3	1119	11	23	Short-distance	20	18.8668	3.32773	15.5391	LC	6565000	68.1517
151	Marsh sandpiper	Virkkala & Lehikoinen	2017	Finland	Fennoscandia	1974/89 - 2006/10	27	-1.11111	S	Tringa stagnatilis	Marsh sandpiper	Charadriiformes	Inland wetlands	Invertivore	2	1	71.5	4	7	Long-distance	55	15.9407	8.04171	7.89899	LC	182500	63.1926
152	Marsh warbler	Virkkala & Lehikoinen	2017	Finland	Fennoscandia	1974/89 - 2006/10	27	0.740741	N	Acrocephalus palustris	Marsh warbler	Passeriformes	Wood & Shrubland	Invertivore	2	1	12	4	9	Long-distance	47	17.3725	6.88076	10.4917	LC	3437500	62.8258
153	Meadow pipit	Virkkala & Lehikoinen	2017	Finland	Fennoscandia	1974/89 - 2006/10	27	0.37037	N	Anthus pratensis	Meadow pipit	Passeriformes	Tundra-Mire-Moor	Invertivore	3	1	18.5	4	9	Short-distance	25	14.4944	2.58386	11.9105	LC	4050000	69.2595
154	Merlin	Virkkala & Lehikoinen	2017	Finland	Fennoscandia	1974/89 - 2006/10	27	-0.185185	S	Falco columbarius	Merlin	Falconiformes	Wood & Shrubland	Carnivore	2	1	202	4	13	Short-distance	35	11.5276	2.04903	9.47858	VU	1557500	69.9716
155	Mistle thrush	Virkkala & Lehikoinen	2017	Finland	Fennoscandia	1974/89 - 2006/10	27	1.11111	N	Turdus viscivorus	Mistle thrush	Passeriformes	Wood & Shrubland	Invertivore	2	1	117.7	4	21	Mixed	8	18.8472	4.5452	14.302	LC	5165000	66.6426
156	Montagu's harrier	Virkkala & Lehikoinen	2017	Finland	Fennoscandia	1974/89 - 2006/10	27	9.62963	N	Circus pygargus	Montagu's harrier	Accipitriformes	Wood & Shrubland	Carnivore	3	1	310.5	3.8	16	Long-distance	22	19.3285	9.09637	10.2321	LC	2565000	59.2748
157	Mute swan	Virkkala & Lehikoinen	2017	Finland	Fennoscandia	1974/89 - 2006/10	27	0.740741	N	Cygnus olor	Mute swan	Anseriformes	Inland wetlands	Herbivore	2	1	11150	5.8	29	Mixed	34	16.4417	7.91255	8.52918	LC	3082500	61.1514
158	Northern goshawk	Virkkala & Lehikoinen	2017	Finland	Fennoscandia	1974/89 - 2006/10	27	0	NA	Accipiter gentilis	Northern goshawk	Accipitriformes	Boreal & Temperate Forest	Carnivore	1	1	931.5	3.5	22	Mixed	42	18.6505	4.06096	14.5895	LC	5422500	67.2093
159	Northern hawk-owl	Virkkala & Lehikoinen	2017	Finland	Fennoscandia	1974/89 - 2006/10	27	5.55556	N	Surnia ulula	Northern hawk-owl	Strigiformes	Boreal & Temperate Forest	Carnivore	2	1	308	8	16	Mixed	8	9.67578	2.23309	7.44269	LC	870000	69.5188
160	Northern lapwing	Virkkala & Lehikoinen	2017	Finland	Fennoscandia	1974/89 - 2006/10	27	-1.11111	S	Vanellus vanellus	Northern lapwing	Charadriiformes	Agriculture & Grasslands	Invertivore	1	1	218.5	4	25	Short-distance	55	17.7186	3.84577	13.8728	VU	5295000	68.0227
161	Northern pintail	Virkkala & Lehikoinen	2017	Finland	Fennoscandia	1974/89 - 2006/10	27	0.740741	N	Anas acuta	Northern pintail	Anseriformes	Inland wetlands	Omnivore	4	3	783.5	8	26	Short-distance	20	16.5088	2.02363	14.4852	VU	1537500	69.9091
162	Northern shoveler	Virkkala & Lehikoinen	2017	Finland	Fennoscandia	1974/89 - 2006/10	27	0.740741	N	Spatula clypeata	Northern shoveler	Anseriformes	Inland wetlands	Omnivore	4	2	655.5	10	20	Short-distance	20	18.1661	5.17913	12.987	LC	2785000	66.762
163	Northern wheatear	Virkkala & Lehikoinen	2017	Finland	Fennoscandia	1974/89 - 2006/10	27	-0.740741	S	Oenanthe oenanthe	Northern wheatear	Passeriformes	Habitat generalist	Invertivore	4	1	22.95	5.5	10	Long-distance	19	19.353	3.06837	16.2847	LC	6132500	68.7195
164	Ortolan bunting	Virkkala & Lehikoinen	2017	Finland	Fennoscandia	1974/89 - 2006/10	27	-3.7037	S	Emberiza hortulana	Ortolan bunting	Passeriformes	Wood & Shrubland	Invertivore	3	1	23.75	4.5	7	Long-distance	9	19.4947	5.55148	13.9432	LC	3375000	65.985
165	Osprey	Virkkala & Lehikoinen	2017	Finland	Fennoscandia	1974/89 - 2006/10	27	0.740741	N	Pandion haliaetus	Osprey	Accipitriformes	Inland wetlands	Piscivore	2	1	1527.5	2.5	27	Long-distance	72	16.2152	2.84765	13.3675	LC	1727500	68.5432
166	Parasitic jaeger	Virkkala & Lehikoinen	2017	Finland	Fennoscandia	1974/89 - 2006/10	27	1.11111	N	Stercorarius parasiticus	Parasitic jaeger	Charadriiformes	Tundra-Mire-Moor	Omnicarnivore	2	4	435.9	2	31	Long-distance	28	10.8205	0.640299	10.1802	EN	665000	80.3943
167	Parrot crossbill	Virkkala & Lehikoinen	2017	Finland	Fennoscandia	1974/89 - 2006/10	27	2.96296	N	Loxia pytyopsittacus	Parrot crossbill	Passeriformes	Boreal & Temperate Forest	Herbivore	1	1	53.5	3.5	6	Sedentary	11	11.0745	2.98237	8.09215	LC	1177500	68.8665
168	Peregrine falcon	Virkkala & Lehikoinen	2017	Finland	Fennoscandia	1974/89 - 2006/10	27	-0.185185	S	Falco peregrinus	Peregrine falcon	Falconiformes	Habitat generalist	Carnivore	4	1	893	3.5	17	Mixed	22	20.1412	1.02207	19.1191	LC	2317500	68.5722
169	Pine grosbeak	Virkkala & Lehikoinen	2017	Finland	Fennoscandia	1974/89 - 2006/10	27	0.555556	N	Pinicola enucleator	Pine grosbeak	Passeriformes	Boreal & Temperate Forest	Herbivore	1	3	54	4	10	Sedentary	11	8.36231	2.34285	6.01946	LC	440000	69.6279
170	Razorbill	Virkkala & Lehikoinen	2017	Finland	Fennoscandia	1974/89 - 2006/10	27	0	NA	Alca torda	Razorbill	Charadriiformes	Marine & Coastal	Piscivore	1	1	717	1	42	Short-distance	NA	12.9313	3.06138	9.86988	LC	465000	72.3623
171	Red crossbill	Virkkala & Lehikoinen	2017	Finland	Fennoscandia	1974/89 - 2006/10	27	0.37037	N	Loxia curvirostra	Red crossbill	Passeriformes	Boreal & Temperate Forest	Herbivore	1	1	41.7	4	14	Sedentary	11	17.827	3.88746	13.9395	LC	3537500	67.6257
172	Red-backed shrike	Virkkala & Lehikoinen	2017	Finland	Fennoscandia	1974/89 - 2006/10	27	-0.185185	S	Lanius collurio	Red-backed shrike	Passeriformes	Wood & Shrubland	Invertivore	1	1	31.2	5	10	Long-distance	10	18.7904	5.93476	12.8556	LC	5252500	64.3269
173	Red-breasted flycatcher	Virkkala & Lehikoinen	2017	Finland	Fennoscandia	1974/89 - 2006/10	27	1.11111	N	Ficedula parva	Red-breasted flycatcher	Passeriformes	Boreal & Temperate Forest	Invertivore	1	1	9.9	5.5	12	Long-distance	21	15.5555	7.21563	8.33987	LC	2022500	63.5777
174	Red-breasted merganser	Virkkala & Lehikoinen	2017	Finland	Fennoscandia	1974/89 - 2006/10	27	-0.37037	S	Mergus serrator	Red-breasted merganser	Anseriformes	Inland wetlands	Piscivore	4	1	1082	9	21	Short-distance	20	12.0168	2.28826	9.72854	NT	1887500	70.1946
175	Red-necked grebe	Virkkala & Lehikoinen	2017	Finland	Fennoscandia	1974/89 - 2006/10	27	1.2963	N	Podiceps grisegena	Red-necked grebe	Podicipediformes	Inland wetlands	Invertivore	1	1	824.5	4	11	Short-distance	38	16.3711	5.97994	10.3911	VU	1475000	65.8419
176	Red-necked phalarope	Virkkala & Lehikoinen	2017	Finland	Fennoscandia	1974/89 - 2006/10	27	2.77778	N	Phalaropus lobatus	Red-necked phalarope	Charadriiformes	Tundra-Mire-Moor	Invertivore	3	1	34.5	4	10	Long-distance	16	9.86675	0.873391	8.99336	LC	782500	70.492
177	Red-throated loon	Virkkala & Lehikoinen	2017	Finland	Fennoscandia	1974/89 - 2006/10	27	-0.740741	S	Gavia stellata	Red-throated loon	Gaviiformes	Inland wetlands	Piscivore	1	1	1603	2	23	Short-distance	38	10.5256	1.49796	9.02769	LC	1182500	79.0963
178	Red-throated pipit	Virkkala & Lehikoinen	2017	Finland	Fennoscandia	1974/89 - 2006/10	27	0	NA	Anthus cervinus	Red-throated pipit	Passeriformes	Tundra-Mire-Moor	Invertivore	1	1	20.8	5.5	5	Long-distance	25	6.79721	0.177615	6.61959	LC	210000	70.9699
179	Redwing	Virkkala & Lehikoinen	2017	Finland	Fennoscandia	1974/89 - 2006/10	27	0	NA	Turdus iliacus	Redwing	Passeriformes	Wood & Shrubland	Invertivore	3	1	62.85	5	17	Short-distance	8	13.1731	2.18749	10.9856	LC	2362500	69.6825
180	Ring ouzel	Virkkala & Lehikoinen	2017	Finland	Fennoscandia	1974/89 - 2006/10	27	0	NA	Turdus torquatus	Ring ouzel	Passeriformes	Wood & Shrubland	Invertivore	3	1	108	4	9	Short-distance	8	15.8158	2.41566	13.4001	LC	1360000	69.9727
181	River warbler	Virkkala & Lehikoinen	2017	Finland	Fennoscandia	1974/89 - 2006/10	27	1.2963	N	Locustella fluviatilis	River warbler	Passeriformes	Inland wetlands	Invertivore	4	1	18	5.5	7	Long-distance	40	16.1031	7.86506	8.23802	LC	2032500	62.4887
182	Rock dove	Virkkala & Lehikoinen	2017	Finland	Fennoscandia	1974/89 - 2006/10	27	0	NA	Columba livia	Rock dove	Columbiformes	Rocky areas	Herbivore	3	1	334	2	8	Sedentary	11	19.8193	5.34818	14.4711	LC	5607500	65.0236
183	Rock ptarmigan	Virkkala & Lehikoinen	2017	Finland	Fennoscandia	1974/89 - 2006/10	27	-0.185185	S	Lagopus muta	Rock ptarmigan	Galliformes	Rocky areas	Herbivore	1	3	449	6.5	6	Sedentary	5	14.8334	1.20374	13.6297	LC	910000	79.2956
184	Rook	Virkkala & Lehikoinen	2017	Finland	Fennoscandia	1974/89 - 2006/10	27	4.62963	N	Corvus frugilegus	Rook	Passeriformes	Agriculture & Grasslands	Omnivore	2	4	459	4	23	Mixed	10	16.4755	8.26467	8.21086	VU	3440000	61.3861
185	Rough-legged buzzard	Virkkala & Lehikoinen	2017	Finland	Fennoscandia	1974/89 - 2006/10	27	-0.740741	S	Buteo lagopus	Rough-legged buzzard	Accipitriformes	Tundra-Mire-Moor	Carnivore	1	1	947.5	3.5	19	Short-distance	42	9.29686	1.54679	7.75007	LC	875000	70.39
186	Ruddy turnstone	Virkkala & Lehikoinen	2017	Finland	Fennoscandia	1974/89 - 2006/10	27	-0.925926	S	Arenaria interpres	Ruddy turnstone	Charadriiformes	Marine & Coastal	Invertivore	1	1	110.5	4	21	Short-distance	55	11.3862	2.3024	9.08381	LC	445000	78.8683
187	Ruff	Virkkala & Lehikoinen	2017	Finland	Fennoscandia	1974/89 - 2006/10	27	-0.185185	S	Calidris pugnax	Ruff	Charadriiformes	Tundra-Mire-Moor	Invertivore	3	1	154	4	14	Long-distance	55	13.3491	2.1471	11.202	NT	1567500	70.0014
188	Rustic bunting	Virkkala & Lehikoinen	2017	Finland	Fennoscandia	1974/89 - 2006/10	27	4.25926	N	Emberiza rustica	Rustic bunting	Passeriformes	Boreal & Temperate Forest	Herbi-invertivore	2	2	18.4	4.5	NA	Long-distance	9	9.46248	2.41035	7.05213	LC	1930000	68.2567
189	Sand martin	Virkkala & Lehikoinen	2017	Finland	Fennoscandia	1974/89 - 2006/10	27	0.37037	N	Riparia riparia	Sand martin	Passeriformes	Inland wetlands	Invertivore	1	1	13.5	5	10	Long-distance	21	19.1259	3.71539	15.4105	LC	5512500	68.0093
190	Sedge warbler	Virkkala & Lehikoinen	2017	Finland	Fennoscandia	1974/89 - 2006/10	27	-0.740741	S	Acrocephalus schoenobaenus	Sedge warbler	Passeriformes	Inland wetlands	Invertivore	3	1	11.9	5.5	12	Long-distance	40	16.9882	3.53802	13.4502	LC	4522500	68.7369
191	Short-eared owl	Virkkala & Lehikoinen	2017	Finland	Fennoscandia	1974/89 - 2006/10	27	-2.22222	S	Asio flammeus	Short-eared owl	Strigiformes	Tundra-Mire-Moor	Carnivore	3	1	295	6	21	Short-distance	48	16.0616	2.74699	13.3146	LC	2337500	68.9908
192	Siberian jay	Virkkala & Lehikoinen	2017	Finland	Fennoscandia	1974/89 - 2006/10	27	1.66667	N	Perisoreus infaustus	Siberian jay	Passeriformes	Boreal & Temperate Forest	Omnivore	1	5	88.5	3.5	13	Sedentary	8	9.20866	2.35555	6.85312	LC	777500	69.3877
193	Siberian tit	Virkkala & Lehikoinen	2017	Finland	Fennoscandia	1974/89 - 2006/10	27	1.11111	N	Poecile cinctus	Siberian tit	Passeriformes	Boreal & Temperate Forest	Herbi-invertivore	1	2	12.05	8	9	Sedentary	5	7.91519	1.70098	6.21421	LC	420000	69.961
194	Smew	Virkkala & Lehikoinen	2017	Finland	Fennoscandia	1974/89 - 2006/10	27	-3.51852	S	Mergellus albellus	Smew	Anseriformes	Boreal & Temperate Forest	Invertivore	4	1	645	8	10	Short-distance	20	11.3708	2.34196	9.0288	LC	327500	69.9257
195	Snow bunting	Virkkala & Lehikoinen	2017	Finland	Fennoscandia	1974/89 - 2006/10	27	0.555556	N	Plectrophenax nivalis	Snow bunting	Passeriformes	Tundra-Mire-Moor	Herbivore	2	1	37.35	5	10	Short-distance	9	9.26397	0.149374	9.1146	LC	685000	80.3605
196	Song thrush	Virkkala & Lehikoinen	2017	Finland	Fennoscandia	1974/89 - 2006/10	27	0.185185	N	Turdus philomelos	Song thrush	Passeriformes	Wood & Shrubland	Invertivore	3	1	76	4	18	Mixed	8	17.3627	3.62805	13.7346	LC	5777500	68.1541
197	Spotted crake	Virkkala & Lehikoinen	2017	Finland	Fennoscandia	1974/89 - 2006/10	27	0.37037	N	Porzana porzana	Spotted crake	Gruiformes	Inland wetlands	Omnivore	2	3	83	11	7	Long-distance	5	17.6722	7.41237	10.2598	LC	2687500	63.4851
198	Spotted flycatcher	Virkkala & Lehikoinen	2017	Finland	Fennoscandia	1974/89 - 2006/10	27	0	NA	Muscicapa striata	Spotted flycatcher	Passeriformes	Wood & Shrubland	Invertivore	2	1	16.3	5	11	Long-distance	13	19.5316	3.86015	15.6715	LC	6445000	67.7021
199	Spotted nutcracker	Virkkala & Lehikoinen	2017	Finland	Fennoscandia	1974/89 - 2006/10	27	2.77778	N	Nucifraga caryocatactes	Spotted nutcracker	Passeriformes	Boreal & Temperate Forest	Herbi-invertivore	1	2	193	3.5	16	Sedentary	8	14.7701	4.9854	9.78472	LC	1765000	63.6775
200	Spotted redshank	Virkkala & Lehikoinen	2017	Finland	Fennoscandia	1974/89 - 2006/10	27	0.37037	N	Tringa erythropus	Spotted redshank	Charadriiformes	Tundra-Mire-Moor	Invertivore	2	1	167.5	4	9	Long-distance	55	8.80882	1.61031	7.19851	LC	395000	70.3961
201	Stock dove	Virkkala & Lehikoinen	2017	Finland	Fennoscandia	1974/89 - 2006/10	27	0	NA	Columba oenas	Stock dove	Columbiformes	Wood & Shrubland	Herbivore	3	2	292	2	13	Mixed	11	18.5107	7.07122	11.4395	LC	3867500	63.1911
202	Tawny owl	Virkkala & Lehikoinen	2017	Finland	Fennoscandia	1974/89 - 2006/10	27	-0.37037	S	Strix aluco	Tawny owl	Strigiformes	Boreal & Temperate Forest	Carnivore	1	1	495.5	3.5	22	Sedentary	8	19.1425	6.35477	12.7878	LC	5225000	62.4438
203	Temminck's stint	Virkkala & Lehikoinen	2017	Finland	Fennoscandia	1974/89 - 2006/10	27	-2.59259	S	Calidris temminckii	Temminck's stint	Charadriiformes	Tundra-Mire-Moor	Invertivore	3	1	25.5	4	13	Long-distance	16	8.73069	0.77988	7.95081	LC	415000	70.8017
204	Thrush nightingale	Virkkala & Lehikoinen	2017	Finland	Fennoscandia	1974/89 - 2006/10	27	-0.185185	S	Luscinia luscinia	Thrush nightingale	Passeriformes	Boreal & Temperate Forest	Invertivore	2	1	26	4.5	9	Long-distance	12	15.9804	7.10515	8.87524	LC	2452500	63.9742
205	Tree pipit	Virkkala & Lehikoinen	2017	Finland	Fennoscandia	1974/89 - 2006/10	27	0	NA	Anthus trivialis	Tree pipit	Passeriformes	Boreal & Temperate Forest	Invertivore	3	1	22.15	4	9	Long-distance	25	16.8851	3.54791	13.3371	LC	5460000	68.3079
206	Tufted duck	Virkkala & Lehikoinen	2017	Finland	Fennoscandia	1974/89 - 2006/10	27	0	NA	Aythya fuligula	Tufted duck	Anseriformes	Inland wetlands	Omnivore	1	2	765.5	9.5	45	Short-distance	NA	15.6243	3.05283	12.5715	NT	3717500	68.7584
207	Two-barred crossbill	Virkkala & Lehikoinen	2017	Finland	Fennoscandia	1974/89 - 2006/10	27	2.59259	N	Loxia leucoptera	Two-barred crossbill	Passeriformes	Boreal & Temperate Forest	Herbivore	1	1	32.8	4	4	Sedentary	NA	9.59973	3.86801	5.73171	LC	435000	69.0103
208	Ural owl	Virkkala & Lehikoinen	2017	Finland	Fennoscandia	1974/89 - 2006/10	27	0.37037	N	Strix uralensis	Ural owl	Strigiformes	Boreal & Temperate Forest	Carnivore	2	1	765	3	24	Sedentary	8	14.1975	4.67191	9.52555	LC	1010000	66.5737
209	Velvet scoter	Virkkala & Lehikoinen	2017	Finland	Fennoscandia	1974/89 - 2006/10	27	0.185185	N	Melanitta fusca	Velvet scoter	Anseriformes	Inland wetlands	Invertivore	2	1	1762	8	21	Short-distance	20	10.5226	0.279273	10.2434	VU	842500	70.1852
210	Water rail	Virkkala & Lehikoinen	2017	Finland	Fennoscandia	1974/89 - 2006/10	27	1.11111	N	Rallus aquaticus	Water rail	Gruiformes	Inland wetlands	Omnivore	2	3	129.5	8.5	9	Mixed	5	19.279	8.24849	11.0305	LC	4257500	61.1485
211	Western capercaillie	Virkkala & Lehikoinen	2017	Finland	Fennoscandia	1974/89 - 2006/10	27	0.925926	N	Tetrao urogallus	Western capercaillie	Galliformes	Boreal & Temperate Forest	Herbivore	1	1	3034.5	9	9	Sedentary	5	14.1352	3.00035	11.1348	LC	2140000	68.4616
212	Western jackdaw	Virkkala & Lehikoinen	2017	Finland	Fennoscandia	1974/89 - 2006/10	27	2.59259	N	Corvus monedula	Western jackdaw	Passeriformes	Habitat generalist	Omnivore	5	4	236	5	20	Sedentary	10	19.3568	6.5606	12.7962	LC	5875000	63.704
213	Western marsh harrier	Virkkala & Lehikoinen	2017	Finland	Fennoscandia	1974/89 - 2006/10	27	2.77778	N	Circus aeruginosus	Western marsh harrier	Accipitriformes	Inland wetlands	Carnivore	2	1	584.5	5.5	20	Long-distance	22	19.0093	8.02985	10.9795	LC	3680000	62.9736
214	Western yellow wagtail	Virkkala & Lehikoinen	2017	Finland	Fennoscandia	1974/89 - 2006/10	27	4.07407	N	Motacilla flava	Western yellow wagtail	Passeriformes	Inland wetlands	Invertivore	3	1	16.5	5	9	Long-distance	25	19.1414	3.63438	15.507	LC	5772500	67.9155
215	Whinchat	Virkkala & Lehikoinen	2017	Finland	Fennoscandia	1974/89 - 2006/10	27	0	NA	Saxicola rubetra	Whinchat	Passeriformes	Wood & Shrubland	Invertivore	2	1	16.6	5.5	7	Long-distance	15	17.195	3.72342	13.4716	LC	5370000	67.8764
216	White wagtail	Virkkala & Lehikoinen	2017	Finland	Fennoscandia	1974/89 - 2006/10	27	-0.37037	S	Motacilla alba	White wagtail	Passeriformes	Inland wetlands	Invertivore	2	1	20.5	5.5	14	Mixed	25	19.4144	3.22721	16.1872	LC	7020000	68.2171
217	White-backed woodpecker	Virkkala & Lehikoinen	2017	Finland	Fennoscandia	1974/89 - 2006/10	27	0	NA	Dendrocopos leucotos	White-backed woodpecker	Piciformes	Boreal & Temperate Forest	Invertivore	1	1	107.5	4	16	Sedentary	17	NA	NA	NA	LC	NA	NA
218	White-tailed eagle	Virkkala & Lehikoinen	2017	Finland	Fennoscandia	1974/89 - 2006/10	27	9.81481	N	Haliaeetus albicilla	White-tailed eagle	Accipitriformes	Habitat generalist	Omnicarnivore	5	3	4793	2	30	Sedentary	72	16.7005	1.14524	15.5553	LC	1045000	70.1852
219	White-throated dipper	Virkkala & Lehikoinen	2017	Finland	Fennoscandia	1974/89 - 2006/10	27	-2.22222	S	Cinclus cinclus	White-throated dipper	Passeriformes	Inland wetlands	Invertivore	1	1	60.25	4.5	11	Sedentary	8	18.4475	2.95465	15.4928	LC	3072500	69.1837
220	Whooper swan	Virkkala & Lehikoinen	2017	Finland	Fennoscandia	1974/89 - 2006/10	27	-6.2963	S	Cygnus cygnus	Whooper swan	Anseriformes	Inland wetlands	Herbivore	2	1	9400	4	27	Short-distance	34	11.35	1.33412	10.0159	LC	1115000	69.3603
221	Willow ptarmigan	Virkkala & Lehikoinen	2017	Finland	Fennoscandia	1974/89 - 2006/10	27	5.37037	N	Lagopus lagopus	Willow ptarmigan	Galliformes	Tundra-Mire-Moor	Herbivore	2	3	632.5	7.5	8	Sedentary	5	11.5725	1.98499	9.58751	LC	1380000	70.1051
222	Willow tit	Virkkala & Lehikoinen	2017	Finland	Fennoscandia	1974/89 - 2006/10	27	0	NA	Poecile montanus	Willow tit	Passeriformes	Boreal & Temperate Forest	Invertivore	2	1	11.65	7.5	11	Sedentary	5	14.9435	3.11741	11.8261	LC	5765000	62.65
223	Willow warbler	Virkkala & Lehikoinen	2017	Finland	Fennoscandia	1974/89 - 2006/10	27	0	NA	Phylloscopus trochilus	Willow warbler	Passeriformes	Wood & Shrubland	Invertivore	4	1	9.1	6	11	Long-distance	21	15.136	3.16625	11.9698	LC	4552500	68.8906
224	Wood sandpiper	Virkkala & Lehikoinen	2017	Finland	Fennoscandia	1974/89 - 2006/10	27	2.59259	N	Tringa glareola	Wood sandpiper	Charadriiformes	Tundra-Mire-Moor	Invertivore	3	1	63.5	4	12	Long-distance	55	12.6454	2.1589	10.4865	LC	1507500	69.6994
225	Wood warbler	Virkkala & Lehikoinen	2017	Finland	Fennoscandia	1974/89 - 2006/10	27	0	NA	Phylloscopus sibilatrix	Wood warbler	Passeriformes	Boreal & Temperate Forest	Invertivore	1	1	9.95	6	10	Long-distance	21	NA	NA	NA	LC	NA	NA
226	Woodlark	Virkkala & Lehikoinen	2017	Finland	Fennoscandia	1974/89 - 2006/10	27	0.37037	N	Lullula arborea	Woodlark	Passeriformes	Wood & Shrubland	Invertivore	3	1	26.5	4	5	Mixed	6	19.7516	8.06694	11.6846	LC	4245000	60.345
227	Yellowhammer	Virkkala & Lehikoinen	2017	Finland	Fennoscandia	1974/89 - 2006/10	27	0	NA	Emberiza citrinella	Yellowhammer	Passeriformes	Wood & Shrubland	Herbi-invertivore	3	2	26.75	4	13	Mixed	9	16.852	4.05136	12.8006	LC	5625000	67.3753

## Sheet: Margin shift
				Methods information				Range margin shift			Species information
#	Species English name	Authors	Pub Year	Study area	Region	Time frame	# years	Shift type	Magnitude [km\year]	Direction	Scientific name	English name	Order	Habitat type	Diet type	Habitat breadth [#]	Diet breadth [#]	Body mass [gr]	Clutch size [# eggs]	Lifespan [years]	Migration strategy	Natal dispersal distance [km]	Thermal max	Thermal min	Thermal range	IUCN status (EU)	Historical EU range size [km2]	Historical EU northern limit [lat]
1	Barn owl	Mason et al.	2015	Britain	Northwestern Europe	1970 - 1990 - 2010	40	Northern range margin	2.375	N	Tyto alba	Barn owl	Strigiformes	Wood & Shrubland	Carnivore	2	1	354	5.5	18	Sedentary	48	19.6454	9.28856	10.3569	LC	3340000	55.4236
2	Barn swallow	Brommer	2004	Finland	Fennoscandia	1974/79 - 1986/89	12	Northern range margin	2.08333	N	Hirundo rustica	Barn swallow	Passeriformes	Agriculture & Grasslands	Invertivore	1	1	18.95	4.5	11	Long-distance	14	19.5695	4.25505	15.3144	LC	6995000	67.3343
3	Barred warbler	Brommer	2004	Finland	Fennoscandia	1974/79 - 1986/89	12	Northern range margin	-2.5	S	Sylvia nisoria	Barred warbler	Passeriformes	Boreal & Temperate Forest	Invertivore	1	1	24.35	4.5	12	Long-distance	NA	17.1413	8.08773	9.05361	LC	1957500	59.9609
4	Bearded reedling	Mason et al.	2015	Britain	Northwestern Europe	1970 - 2010	40	Northern range margin	5.15	N	Panurus biarmicus	Bearded reedling	Passeriformes	Inland wetlands	Invertivore	2	1	14.65	6	7	Sedentary	10	18.9691	10.0448	8.92426	LC	1105000	58.9347
5	Black kite	Brommer	2004	Finland	Fennoscandia	1974/79 - 1986/89	12	Northern range margin	-2.08333	S	Milvus migrans	Black kite	Accipitriformes	Habitat generalist	Omnicarnivore	4	3	828.5	2.5	24	Long-distance	42	19.0953	7.12237	11.9729	LC	3222500	60.5404
6	Black redstart	Mason et al.	2015	Britain	Northwestern Europe	1970 - 2010	40	Northern range margin	6	N	Phoenicurus ochruros	Black redstart	Passeriformes	Rocky areas	Herbi-invertivore (invertivore)	1	2	16	5	10	Mixed	12	19.182	7.48243	11.6996	LC	4362500	58.5327
7	Black tern	Brommer	2004	Finland	Fennoscandia	1974/79 - 1986/89	12	Northern range margin	-16.6667	S	Chlidonias niger	Black tern	Charadriiformes	Inland wetlands	Invertivore	2	1	60.5	3	21	Long-distance	21	18.2607	9.23476	9.02598	LC	1745000	60.3596
8	Black woodpecker	Brommer	2004	Finland	Fennoscandia	1974/79 - 1986/89	12	Northern range margin	-0.833333	S	Dryocopus martius	Black woodpecker	Piciformes	Boreal & Temperate Forest	Invertivore	1	1	291	5	14	Sedentary	17	16.6263	4.25179	12.3745	LC	3950000	66.941
9	Black-headed gull	Brommer	2004	Finland	Fennoscandia	1974/79 - 1986/89	12	Northern range margin	0.416667	N	Chroicocephalus ridibundus	Black-headed gull	Charadriiformes	Inland wetlands	Invertivore	3	2	267.5	2.5	31	Short-distance	47	17.883	3.62523	14.2577	LC	4202500	67.9485
10	Black-necked grebe	Mason et al.	2015	Britain	Northwestern Europe	1990 - 2010	20	Northern range margin	-6.95	S	Podiceps nigricollis	Black-necked grebe	Podicipediformes	Inland wetlands	Invertivore	1	1	295	3.5	13	Short-distance	38	18.5748	10.0124	8.56239	VU	1685000	57.1009
11	Black-tailed godwit	Mason et al.	2015	Britain	Northwestern Europe	1990 - 2010	40	Northern range margin	-4.225	S	Limosa limosa	Black-tailed godwit	Charadriiformes	Agriculture & Grasslands	Invertivore	2	1	311	4	24	Long-distance	55	16.6221	3.95109	12.671	NT	1662500	66.2597
12	Blyth's reed warbler	Brommer	2004	Finland	Fennoscandia	1974/79 - 1986/89	12	Northern range margin	8.75	N	Acrocephalus dumetorum	Blyth's reed warbler	Passeriformes	Boreal & Temperate Forest	Invertivore	4	1	12	4.5	8	Long-distance	47	13.9685	5.84723	8.12131	LC	635000	65.1724
13	Boreal owl	Brommer	2004	Finland	Fennoscandia	1974/79 - 1986/89	12	Northern range margin	12.5	N	Aegolius funereus	Boreal owl	Strigiformes	Boreal & Temperate Forest	Carnivore	1	1	135	5	15	Mixed	15	14.8086	3.14813	11.6605	LC	2280000	68.3207
14	Cetti's warbler	Mason et al.	2015	Britain	Northwestern Europe	1990 - 2010	20	Northern range margin	6.4	N	Cettia cetti	Cetti's warbler	Passeriformes	Inland wetlands	Invertivore	2	1	13.95	4.5	7	Sedentary	40	20.3079	10.729	9.57883	LC	1885000	51.0679
15	Cirl bunting	Mason et al.	2015	Britain	Northwestern Europe	1970 - 2010	40	Northern range margin	-4.375	S	Emberiza cirlus	Cirl bunting	Passeriformes	Wood & Shrubland	Herbi-invertivore	2	2	23.75	3.5	6	Sedentary	9	20.0385	7.94164	12.0969	LC	2205000	49.4432
16	Coal tit	Brommer	2004	Finland	Fennoscandia	1974/79 - 1986/89	12	Northern range margin	0	NA	Periparus ater	Coal tit	Passeriformes	Boreal & Temperate Forest	Invertivore	1	1	9.8	8.5	10	Sedentary	12	18.9374	4.70892	14.2285	LC	5005000	65.1585
17	Common blackbird	Brommer	2004	Finland	Fennoscandia	1974/79 - 1986/89	12	Northern range margin	0	NA	Turdus merula	Common blackbird	Passeriformes	Wood & Shrubland	Invertivore	3	1	97	4	22	Mixed	8	19.4789	4.49312	14.9858	LC	6692500	66.4621
18	Common buzzard	Brommer	2004	Finland	Fennoscandia	1974/79 - 1986/89	12	Northern range margin	1.66667	N	Buteo buteo	Common buzzard	Accipitriformes	Boreal & Temperate Forest	Carnivore	3	1	806.5	3	29	Mixed	42	19.3863	5.6351	13.7512	LC	6172500	65.2236
19	Common chaffinch	Brommer	2004	Finland	Fennoscandia	1974/79 - 1986/89	12	Northern range margin	1.25	N	Fringilla coelebs	Common chaffinch	Passeriformes	Boreal & Temperate Forest	Herbi-invertivore	1	2	22.15	4.5	16	Mixed	11	19.4426	4.05125	15.3914	LC	6925000	67.4156
20	Common chiffchaff	Brommer	2004	Finland	Fennoscandia	1974/79 - 1986/89	12	Northern range margin	13.3333	N	Phylloscopus collybita	Common chiffchaff	Passeriformes	Boreal & Temperate Forest	Invertivore	1	1	7.7	5.5	8	Mixed	21	18.1339	4.3785	13.7554	LC	5992500	67.2138
21	Common firecrest	Mason et al.	2015	Britain	Northwestern Europe	1990 - 2010	20	Northern range margin	2.7	N	Regulus ignicapilla	Common firecrest	Passeriformes	Boreal & Temperate Forest	Invertivore	2	1	5.15	8.8	NA	Mixed	10	18.9501	7.02727	11.9229	LC	2620000	54.258
22	Common grashopper warbler	Brommer	2004	Finland	Fennoscandia	1974/79 - 1986/89	12	Northern range margin	6.66667	N	Locustella naevia	Common grashopper warbler	Passeriformes	Wood & Shrubland	Invertivore	3	1	12.9	5.5	6	Long-distance	40	15.7511	6.99566	8.75543	LC	3180000	63.7189
23	Common gull	Brommer	2004	Finland	Fennoscandia	1974/79 - 1986/89	12	Northern range margin	0.416667	N	Larus canus	Common gull	Charadriiformes	Marine & Coastal	Invertivore	2	2	394.5	3	34	Short-distance	21	13.5778	2.27824	11.2995	LC	2545000	69.6517
24	Common kestrel	Brommer	2004	Finland	Fennoscandia	1974/79 - 1986/89	12	Northern range margin	-1.25	S	Falco tinnunculus	Common kestrel	Falconiformes	Wood & Shrubland	Carnivore	3	1	234	4.5	20	Long-distance	43	19.6824	4.0113	15.6711	LC	6877500	67.2681
25	Common kingfisher	Mason et al.	2015	Britain	Northwestern Europe	1990 - 2010	40	Northern range margin	1.75	N	Alcedo atthis	Common kingfisher	Coraciiformes	Inland wetlands	Piscivore	1	1	43.5	6.5	21	Mixed	22	19.2586	8.68713	10.5715	LC	4697500	58.2506
26	Common linnet	Brommer	2004	Finland	Fennoscandia	1974/79 - 1986/89	12	Northern range margin	-7.5	S	Linaria cannabina	Common linnet	Passeriformes	Wood & Shrubland	Herbivore	4	1	19.25	4.5	9	Mixed	11	19.7103	6.93367	12.7766	LC	5995000	62.5986
27	Common moorhen	Brommer	2004	Finland	Fennoscandia	1974/79 - 1986/89	12	Northern range margin	-7.08333	S	Gallinula chloropus	Common moorhen	Gruiformes	Inland wetlands	Omnivore	2	2	348.5	7	19	Mixed	5	19.4141	7.81079	11.6033	LC	5302500	60.6084
28	Common nightingale	Mason et al.	2015	Britain	Northwestern Europe	1970 - 2010	40	Northern range margin	0.1	N	Luscinia megarhynchos	Common nightingale	Passeriformes	Wood & Shrubland	Invertivore	2	1	20.15	4.5	11	Long-distance	12	19.9775	8.98273	10.9948	LC	3505000	53.4093
29	Common pheasant	Brommer	2004	Finland	Fennoscandia	1974/79 - 1986/89	12	Northern range margin	12.5	N	Phasianus colchicus	Common pheasant	Galliformes	Agriculture & Grasslands	Omnivore	3	3	1134	11.5	8	Sedentary	5	18.3385	7.26652	11.072	LC	3897500	62.7356
30	Common pochard	Mason et al.	2015	Britain	Northwestern Europe	1970 - 1990	20	Northern range margin	1.9	N	Aythya ferina	Common pochard	Anseriformes	Inland wetlands	Omnivore	1	2	993.5	9	23	Short-distance	20	18.3195	7.1002	11.2193	VU	3177500	64.3148
31	Common pochard	Brommer	2004	Finland	Fennoscandia	1974/79 - 1986/89	12	Northern range margin	0.833333	N	Aythya ferina	Common pochard	Anseriformes	Inland wetlands	Omnivore	1	2	993.5	9	23	Short-distance	20	18.3195	7.1002	11.2193	VU	3177500	64.3148
32	Common quail	Mason et al.	2015	Britain	Northwestern Europe	1970 - 1990	20	Northern range margin	4.05	N	Coturnix coturnix	Common quail	Galliformes	Agriculture & Grasslands	Omnivore	1	2	104.6	10.5	15	Long-distance	5	19.3748	7.23459	12.1402	NT	4837500	60.533
33	Common rosefinch	Brommer	2004	Finland	Fennoscandia	1974/79 - 1986/89	12	Northern range margin	-2.5	S	Carpodacus erythrinus	Common rosefinch	Passeriformes	Boreal & Temperate Forest	Herbivore	2	2	23.4	5	9	Long-distance	11	15.2693	4.86817	10.4011	LC	2352500	66.4311
34	Common starling	Brommer	2004	Finland	Fennoscandia	1974/79 - 1986/89	12	Northern range margin	-8.33333	S	Sturnus vulgaris	Common starling	Passeriformes	Wood & Shrubland	Invertivore	3	1	80.55	5	23	Mixed	10	17.7568	4.16352	13.5933	LC	6015000	67.5777
35	Common starling	Ferrer et al.	1991	Iberian Peninsula (Portugal & Spain)	Iberian peninsula	1974 - 1987	13	Northern range margin	5.4	N	Sturnus vulgaris	Common starling	Passeriformes	Wood & Shrubland	Invertivore	3	1	80.55	5	23	Mixed	10	17.7568	4.16352	13.5933	LC	6015000	67.5777
36	Common swift	Brommer	2004	Finland	Fennoscandia	1974/79 - 1986/89	12	Northern range margin	-0.416667	S	Apus apus	Common swift	Caprimulgiformes	Habitat generalist	Invertivore	5	1	40	2.5	21	Long-distance	37	19.6017	4.39136	15.2104	NT	6392500	66.6059
37	Common tern	Brommer	2004	Finland	Fennoscandia	1974/79 - 1986/89	12	Northern range margin	9.16667	N	Sterna hirundo	Common tern	Charadriiformes	Fresh & Salt water	Piscivore	2	1	128.7	2.5	33	Long-distance	21	18.2579	4.24257	14.0153	LC	3797500	68.3386
38	Common whitethroat	Brommer	2004	Finland	Fennoscandia	1974/79 - 1986/89	12	Northern range margin	-5	S	Sylvia communis	Common whitethroat	Passeriformes	Wood & Shrubland	Invertivore	2	1	14.75	4.5	9	Long-distance	14	19.0846	5.8406	13.244	LC	6112500	64.5581
39	Common wood pigeon	Brommer	2004	Finland	Fennoscandia	1974/79 - 1986/89	12	Northern range margin	14.5833	N	Columba palumbus	Common wood pigeon	Columbiformes	Boreal & Temperate Forest	Herbivore	2	3	496.5	1.5	18	Short-distance	11	19.1358	4.37483	14.761	LC	6367500	66.5315
40	Corn crake	Brommer	2004	Finland	Fennoscandia	1974/79 - 1986/89	12	Northern range margin	1.66667	N	Crex crex	Corn crake	Gruiformes	Agriculture & Grasslands	Omnivore	2	2	163	10	12	Long-distance	5	16.3547	6.49404	9.86067	LC	3310000	63.5736
41	Dartford warbler	Mason et al.	2015	Britain	Northwestern Europe	1970 - 2010	40	Northern range margin	5.675	N	Sylvia undata	Dartford warbler	Passeriformes	Wood & Shrubland	Invertivore	2	1	10.8	4	4	Sedentary	14	19.8845	11.0134	8.87105	NT	1150000	49.5746
42	Dunnock	Brommer	2004	Finland	Fennoscandia	1974/79 - 1986/89	12	Northern range margin	0	NA	Prunella modularis	Dunnock	Passeriformes	Wood & Shrubland	Invertivore	3	1	21.25	5	21	Mixed	2	16.9713	3.46237	13.5089	LC	5010000	68.5437
43	Eurasian bittern	Mason et al.	2015	Britain	Northwestern Europe	1970-1990	20	Northern range margin	-3.6	S	Botaurus stellaris	Eurasian bittern	Pelecaniformes	Inland wetlands	Invertivore	2	2	1231	5.5	11	Sedentary	NA	18.0601	8.85942	9.20071	LC	2237500	61.3217
44	Eurasian bittern	Brommer	2004	Finland	Fennoscandia	1974/79 - 1986/89	12	Northern range margin	10.4167	N	Botaurus stellaris	Eurasian bittern	Pelecaniformes	Inland wetlands	Invertivore	2	2	1231	5.5	11	Sedentary	NA	18.0601	8.85942	9.20071	LC	2237500	61.3217
45	Eurasian blackcap	Brommer	2004	Finland	Fennoscandia	1974/79 - 1986/89	12	Northern range margin	3.75	N	Sylvia atricapilla	Eurasian blackcap	Passeriformes	Boreal & Temperate Forest	Invertivore	1	1	18.6	5	14	Mixed	41	19.1434	4.84489	14.2985	LC	6342500	64.993
46	Eurasian blue tit	Brommer	2004	Finland	Fennoscandia	1974/79 - 1986/89	12	Northern range margin	12.0833	N	Cyanistes caeruleus	Eurasian blue tit	Passeriformes	Boreal & Temperate Forest	Invertivore	3	1	11.5	11	12	Sedentary	5	19.4018	5.33895	14.0629	LC	6315000	64.7004
47	Eurasian bullfinch	Brommer	2004	Finland	Fennoscandia	1974/79 - 1986/89	12	Northern range margin	10	N	Pyrrhula pyrrhula	Eurasian bullfinch	Passeriformes	Boreal & Temperate Forest	Herbivore	1	3	31	4.5	13	Mixed	5	16.5203	3.63068	12.8896	LC	4625000	68.1142
48	Eurasian collared dove	Brommer	2004	Finland	Fennoscandia	1974/79 - 1986/89	12	Northern range margin	-0.416667	S	Streptopelia decaocto	Eurasian collared dove	Columbiformes	Wood & Shrubland	Herbivore	1	2	195	2	18	Sedentary	11	19.2372	6.46575	12.7715	LC	5202500	62.3194
49	Eurasian coot	Brommer	2004	Finland	Fennoscandia	1974/79 - 1986/89	12	Northern range margin	2.91667	N	Fulica atra	Eurasian coot	Gruiformes	Inland wetlands	Omnivore	1	3	732.5	8	21	Mixed	23	19.1261	6.97355	12.1526	NT	5162500	63.6859
50	Eurasian curlew	Brommer	2004	Finland	Fennoscandia	1974/79 - 1986/89	12	Northern range margin	1.66667	N	Numenius arquata	Eurasian curlew	Charadriiformes	Tundra-Mire-Moor	Invertivore	3	1	725	4	32	Mixed	55	15.2579	3.74866	11.5092	NT	2862500	68.9252
51	Eurasian eagle-owl	Brommer	2004	Finland	Fennoscandia	1974/79 - 1986/89	12	Northern range margin	-5.83333	S	Bubo bubo	Eurasian eagle-owl	Strigiformes	Habitat generalist	Carnivore	4	1	2288	3	27	Sedentary	48	19.1768	4.62371	14.5531	LC	3070000	66.2675
52	Eurasian golden oriole	Mason et al.	2015	Britain	Northwestern Europe	1990 - 2010	20	Northern range margin	-7.35	S	Oriolus oriolus	Eurasian golden oriole	Passeriformes	Boreal & Temperate Forest	Invertivore	2	1	69.75	3.5	11	Long-distance	10	19.3568	7.87346	11.4834	LC	4995000	61.4384
53	Eurasian golden oriole	Brommer	2004	Finland	Fennoscandia	1974/79 - 1986/89	12	Northern range margin	-0.833333	S	Oriolus oriolus	Eurasian golden oriole	Passeriformes	Boreal & Temperate Forest	Invertivore	2	1	69.75	3.5	11	Long-distance	10	19.3568	7.87346	11.4834	LC	4995000	61.4384
54	Eurasian hobby	Mason et al.	2015	Britain	Northwestern Europe	1970 - 2010	40	Northern range margin	6	N	Falco subbuteo	Eurasian hobby	Falconiformes	Wood & Shrubland	Carnivore	2	2	215	2.9	14	Long-distance	22	18.788	6.25564	12.5324	LC	4775000	65.0216
55	Eurasian hobby	Brommer	2004	Finland	Fennoscandia	1974/79 - 1986/89	12	Northern range margin	2.91667	N	Falco subbuteo	Eurasian hobby	Falconiformes	Wood & Shrubland	Carnivore	2	2	215	2.9	14	Long-distance	22	18.788	6.25564	12.5324	LC	4775000	65.0216
56	Eurasian jay	Mason et al.	2015	Britain	Northwestern Europe	1970 - 2010	40	Northern range margin	1.575	N	Garrulus glandarius	Eurasian jay	Passeriformes	Boreal & Temperate Forest	Omnivore	1	3	164.4	6	17	Sedentary	10	19.1924	4.63495	14.5574	LC	6232500	66.1424
57	Eurasian jay	Brommer	2004	Finland	Fennoscandia	1974/79 - 1986/89	12	Northern range margin	6.66667	N	Garrulus glandarius	Eurasian jay	Passeriformes	Boreal & Temperate Forest	Omnivore	1	3	164.4	6	17	Sedentary	10	19.1924	4.63495	14.5574	LC	6232500	66.1424
58	Eurasian magpie	Mason et al.	2015	Britain	Northwestern Europe	1970 - 1990	20	Northern range margin	1.35	N	Pica pica	Eurasian magpie	Passeriformes	Habitat generalist	Omnivore	6	4	228	6	22	Sedentary	8	19.1386	3.7509	15.3877	LC	6762500	68.079
59	Eurasian magpie	Brommer	2004	Finland	Fennoscandia	1974/79 - 1986/89	12	Northern range margin	-0.833333	S	Pica pica	Eurasian magpie	Passeriformes	Habitat generalist	Omnivore	6	4	228	6	22	Sedentary	8	19.1386	3.7509	15.3877	LC	6762500	68.079
60	Eurasian nuthatch	Mason et al.	2015	Britain	Northwestern Europe	1970 - 2010	40	Northern range margin	2.575	N	Sitta europaea	Eurasian nuthatch	Passeriformes	Boreal & Temperate Forest	Invertivore	1	1	23.05	7	13	Sedentary	7	18.5956	5.99064	12.6049	LC	4942500	61.494
61	Eurasian pygmy owl	Brommer	2004	Finland	Fennoscandia	1974/79 - 1986/89	12	Northern range margin	-7.5	S	Glaucidium passerinum	Eurasian pygmy owl	Strigiformes	Boreal & Temperate Forest	Carnivore	1	1	62.5	5.5	6	Sedentary	15	13.4382	3.32407	10.1141	LC	1480000	67.3667
62	Eurasian reed warbler	Mason et al.	2015	Britain	Northwestern Europe	1990 - 2010	40	Northern range margin	4.475	N	Acrocephalus scirpaceus	Eurasian reed warbler	Passeriformes	Inland wetlands	Invertivore	2	1	11.8	4	14	Long-distance	47	19.3258	7.61857	11.7073	LC	4177500	62.0825
63	Eurasian reed warbler	Brommer	2004	Finland	Fennoscandia	1974/79 - 1986/89	12	Northern range margin	3.75	N	Acrocephalus scirpaceus	Eurasian reed warbler	Passeriformes	Inland wetlands	Invertivore	2	1	11.8	4	14	Long-distance	47	19.3258	7.61857	11.7073	LC	4177500	62.0825
64	Eurasian siskin	Brommer	2004	Finland	Fennoscandia	1974/79 - 1986/89	12	Northern range margin	3.33333	N	Spinus spinus	Eurasian siskin	Passeriformes	Boreal & Temperate Forest	Herbivore	1	1	13.8	4	14	Short-distance	11	16.0085	3.49399	12.5145	LC	3775000	67.8849
65	Eurasian skylark	Brommer	2004	Finland	Fennoscandia	1974/79 - 1986/89	12	Northern range margin	-0.833333	S	Alauda arvensis	Eurasian skylark	Passeriformes	Agriculture & Grasslands	Invertivore	2	2	38.5	4	10	Mixed	6	18.8775	4.34478	14.5327	LC	6457500	67.2717
66	Eurasian sparrowhawk	Brommer	2004	Finland	Fennoscandia	1974/79 - 1986/89	12	Northern range margin	0.416667	N	Accipiter nisus	Eurasian sparrowhawk	Accipitriformes	Boreal & Temperate Forest	Carnivore	2	1	204	4.5	20	Short-distance	16	18.9027	4.09165	14.8111	LC	5965000	67.108
67	Eurasian stone-curlew	Mason et al.	2015	Britain	Northwestern Europe	1970 - 2010	40	Northern range margin	-0.525	S	Burhinus oedicnemus	Eurasian stone-curlew	Charadriiformes	Open dry	Invertivore	2	1	462	2	18	Mixed	55	20.234	11.6026	8.63139	LC	1425000	51.813
68	Eurasian tree sparrow	Brommer	2004	Finland	Fennoscandia	1974/79 - 1986/89	12	Northern range margin	6.25	N	Passer montanus	Eurasian tree sparrow	Passeriformes	Wood & Shrubland	Herbi-invertivore	3	2	22.8	5	13	Sedentary	8	19.2769	6.57673	12.7002	LC	5765000	62.65
69	Eurasian treecreeper	Brommer	2004	Finland	Fennoscandia	1974/79 - 1986/89	12	Northern range margin	3.75	N	Certhia familiaris	Eurasian treecreeper	Passeriformes	Boreal & Temperate Forest	Invertivore	1	1	9.1	5.5	8	Sedentary	9	15.9885	4.58574	11.4028	LC	4200000	66.021
70	Eurasian turtle dove	Mason et al.	2015	Britain	Northwestern Europe	1970 - 2010	40	Northern range margin	-6.3	S	Streptopelia turtur	Eurasian turtle dove	Columbiformes	Wood & Shrubland	Herbivore	1	2	144	1.5	13	Long-distance	11	19.8584	7.93779	11.9206	VU	5292500	60.2719
71	Eurasian turtle dove	Brommer	2004	Finland	Fennoscandia	1974/79 - 1986/89	12	Northern range margin	5.83333	N	Streptopelia turtur	Eurasian turtle dove	Columbiformes	Wood & Shrubland	Herbivore	1	2	144	1.5	13	Long-distance	11	19.8584	7.93779	11.9206	VU	5292500	60.2719
72	Eurasian woodcock	Brommer	2004	Finland	Fennoscandia	1974/79 - 1986/89	12	Northern range margin	4.58333	N	Scolopax rusticola	Eurasian woodcock	Charadriiformes	Boreal & Temperate Forest	Invertivore	3	1	312	4	16	Short-distance	55	15.974	3.54264	12.4313	LC	4160000	67.7388
73	Eurasian wren	Brommer	2004	Finland	Fennoscandia	1974/79 - 1986/89	12	Northern range margin	4.58333	N	Troglodytes troglodytes	Eurasian wren	Passeriformes	Wood & Shrubland	Invertivore	2	1	8.9	6.5	7	Mixed	9	19.3677	4.07846	15.2893	LC	6002500	66.0659
74	Eurasian wryneck	Brommer	2004	Finland	Fennoscandia	1974/79 - 1986/89	12	Northern range margin	-2.08333	S	Jynx torquilla	Eurasian wryneck	Piciformes	Boreal & Temperate Forest	Invertivore	2	1	40	8.5	7	Long-distance	17	18.5035	3.92187	14.5816	LC	5127500	67.3046
75	European crested tit	Brommer	2004	Finland	Fennoscandia	1974/79 - 1986/89	12	Northern range margin	-4.16667	S	Lophophanes cristatus	European crested tit	Passeriformes	Boreal & Temperate Forest	Invertivore	1	1	11.35	6.5	12	Sedentary	10	18.8761	4.88035	13.9958	LC	3975000	65.1908
76	European goldfinch	Mason et al.	2015	Britain	Northwestern Europe	1970 - 1990	20	Northern range margin	3.95	N	Carduelis carduelis	European goldfinch	Passeriformes	Wood & Shrubland	Herbivore	3	1	15.45	5	14	Sedentary	11	19.7363	7.64114	12.0952	LC	5965000	60.3959
77	European goldfinch	Brommer	2004	Finland	Fennoscandia	1974/79 - 1986/89	12	Northern range margin	-6.66667	S	Carduelis carduelis	European goldfinch	Passeriformes	Wood & Shrubland	Herbivore	3	1	15.45	5	14	Sedentary	11	19.7363	7.64114	12.0952	LC	5965000	60.3959
78	European green woodpecker	Mason et al.	2015	Britain	Northwestern Europe	1970 - 2010	40	Northern range margin	1.05	N	Picus viridis	European green woodpecker	Piciformes	Boreal & Temperate Forest	Invertivore	2	1	192.5	6	15	Sedentary	17	18.8214	5.94886	12.8726	LC	4385000	61.5287
79	European greenfinch	Brommer	2004	Finland	Fennoscandia	1974/79 - 1986/89	12	Northern range margin	20.8333	N	Chloris chloris	European greenfinch	Passeriformes	Boreal & Temperate Forest	Herbivore	3	1	26.25	5	14	Sedentary	11	19.5259	4.69176	14.8342	LC	6675000	66.4484
80	European herring gull	Brommer	2004	Finland	Fennoscandia	1974/79 - 1986/89	12	Northern range margin	-2.08333	S	Larus argentatus	European herring gull	Charadriiformes	Marine & Coastal	Omnivore	2	4	1054	3	35	Short-distance	28	13.7667	3.18699	10.5797	LC	2055000	69.8876
81	European honey buzzard	Brommer	2004	Finland	Fennoscandia	1974/79 - 1986/89	12	Northern range margin	-2.5	S	Pernis apivorus	European honey buzzard	Accipitriformes	Boreal & Temperate Forest	Omnicarnivore	2	2	899	2	29	Long-distance	42	18.0756	5.49097	12.5847	LC	4215000	65.5828
82	European nightjar	Mason et al.	2015	Britain	Northwestern Europe	1970 - 2010	40	Northern range margin	-5	S	Caprimulgus europaeus	European nightjar	Caprimulgiformes	Wood & Shrubland	Invertivore	3	1	71.5	2	12	Long-distance	22	19.2161	7.30684	11.9092	LC	4445000	61.9198
83	European nightjar	Brommer	2004	Finland	Fennoscandia	1974/79 - 1986/89	12	Northern range margin	-15	S	Caprimulgus europaeus	European nightjar	Caprimulgiformes	Wood & Shrubland	Invertivore	3	1	71.5	2	12	Long-distance	22	19.2161	7.30684	11.9092	LC	4445000	61.9198
84	European robin	Brommer	2004	Finland	Fennoscandia	1974/79 - 1986/89	12	Northern range margin	7.5	N	Erithacus rubecula	European robin	Passeriformes	Boreal & Temperate Forest	Invertivore	3	1	17.55	5	19	Mixed	6	18.8569	3.95151	14.9054	LC	6422500	67.4782
85	Gadwall	Mason et al.	2015	Britain	Northwestern Europe	1970 - 1990	20	Northern range margin	8.8	N	Mareca strepera	Gadwall	Anseriformes	Inland wetlands	Herbivore	2	1	792.5	10	13	Mixed	20	18.0904	6.39611	11.6943	LC	1722500	64.1874
86	Gadwall	Brommer	2004	Finland	Fennoscandia	1974/79 - 1986/89	12	Northern range margin	14.1667	N	Mareca strepera	Gadwall	Anseriformes	Inland wetlands	Herbivore	2	1	792.5	10	13	Mixed	20	18.0904	6.39611	11.6943	LC	1722500	64.1874
87	Garden warbler	Brommer	2004	Finland	Fennoscandia	1974/79 - 1986/89	12	Northern range margin	-1.66667	S	Sylvia borin	Garden warbler	Passeriformes	Boreal & Temperate Forest	Invertivore	3	1	18.7	4.5	14	Long-distance	41	17.474	3.6128	13.8612	LC	5262500	68.0056
88	Garganey	Mason et al.	2015	Britain	Northwestern Europe	1970 - 2010	40	Northern range margin	3.95	N	Spatula querquedula	Garganey	Anseriformes	Inland wetlands	Omnivore	2	4	380	8.5	14.7	Long-distance	20	18.012	6.09765	11.9144	LC	3627500	65.4153
89	Garganey	Brommer	2004	Finland	Fennoscandia	1974/79 - 1986/89	12	Northern range margin	1.25	N	Spatula querquedula	Garganey	Anseriformes	Inland wetlands	Omnivore	2	4	380	8.5	14.7	Long-distance	20	18.012	6.09765	11.9144	LC	3627500	65.4153
90	Goldcrest	Brommer	2004	Finland	Fennoscandia	1974/79 - 1986/89	12	Northern range margin	2.08333	N	Regulus regulus	Goldcrest	Passeriformes	Boreal & Temperate Forest	Invertivore	1	1	5.4	10	5	Mixed	10	16.6928	4.12297	12.5699	LC	4497500	67.4024
91	Goosander	Brommer	2004	Finland	Fennoscandia	1974/79 - 1986/89	12	Northern range margin	0.833333	N	Mergus merganser	Goosander	Anseriformes	Inland wetlands	Piscivore	2	1	1435.5	9.5	15	Short-distance	NA	12.9523	2.27283	10.6794	LC	1902500	69.7794
92	Great crested grebe	Mason et al.	2015	Britain	Northwestern Europe	1970 - 2010	40	Northern range margin	-0.25	S	Podiceps cristatus	Great crested grebe	Podicipediformes	Inland wetlands	Piscivore	1	1	673.5	4	19	Short-distance	38	18.6099	6.94352	11.6664	LC	4300000	64.321
93	Great crested grebe	Brommer	2004	Finland	Fennoscandia	1974/79 - 1986/89	12	Northern range margin	7.5	N	Podiceps cristatus	Great crested grebe	Podicipediformes	Inland wetlands	Piscivore	1	1	673.5	4	19	Short-distance	38	18.6099	6.94352	11.6664	LC	4300000	64.321
94	Great reed warbler	Brommer	2004	Finland	Fennoscandia	1974/79 - 1986/89	12	Northern range margin	7.08333	N	Acrocephalus arundinaceus	Great reed warbler	Passeriformes	Inland wetlands	Invertivore	2	1	30.3	4.5	10	Long-distance	47	19.5662	8.75648	10.8097	LC	3942500	59.9636
95	Great spotted woodpecker	Brommer	2004	Finland	Fennoscandia	1974/79 - 1986/89	12	Northern range margin	5.41667	N	Dendrocopos major	Great spotted woodpecker	Piciformes	Boreal & Temperate Forest	Invertivore	1	1	74	5.5	13	Sedentary	17	18.5099	4.27023	14.2397	LC	6047500	66.7738
96	Great tit	Brommer	2004	Finland	Fennoscandia	1974/79 - 1986/89	12	Northern range margin	0.416667	N	Parus major	Great tit	Passeriformes	Wood & Shrubland	Invertivore	2	1	18.25	10	15	Sedentary	5	19.5236	3.98253	15.541	LC	6952500	67.5542
97	Green sandpiper	Brommer	2004	Finland	Fennoscandia	1974/79 - 1986/89	12	Northern range margin	2.5	N	Tringa ochropus	Green sandpiper	Charadriiformes	Boreal & Temperate Forest	Invertivore	3	1	80	4	12	Mixed	55	14.8523	3.71326	11.1391	LC	2420000	67.9156
98	Greenish warbler	Brommer	2004	Finland	Fennoscandia	1974/79 - 1986/89	12	Northern range margin	0	NA	Phylloscopus trochiloides	Greenish warbler	Passeriformes	Boreal & Temperate Forest	Invertivore	2	1	7.65	5	6	Long-distance	21	13.4287	5.15016	8.27858	LC	810000	66.1157
99	Grey heron	Brommer	2004	Finland	Fennoscandia	1974/79 - 1986/89	12	Northern range margin	9.58333	N	Ardea cinerea	Grey heron	Pelecaniformes	Inland wetlands	Piscivore	2	2	1433	4.5	37	Short-distance	69	18.6137	5.98313	12.6306	LC	4305000	64.0652
100	Grey partridge	Brommer	2004	Finland	Fennoscandia	1974/79 - 1986/89	12	Northern range margin	4.16667	N	Perdix perdix	Grey partridge	Galliformes	Agriculture & Grasslands	Herbivore	1	2	382	15	5	Sedentary	NA	17.3157	7.91664	9.39907	LC	4160000	61.4486
101	Grey-headed woodpecker	Brommer	2004	Finland	Fennoscandia	1974/79 - 1986/89	12	Northern range margin	3.33333	N	Picus canus	Grey-headed woodpecker	Piciformes	Boreal & Temperate Forest	Invertivore	2	1	136.5	8	8	Sedentary	17	16.5308	5.18368	11.3471	LC	2670000	63.64
102	Hawfinch	Mason et al.	2015	Britain	Northwestern Europe	1970 - 2010	40	Northern range margin	-1.3	S	Coccothraustes coccothraustes	Hawfinch	Passeriformes	Boreal & Temperate Forest	Herbivore	1	2	57.9	4.5	13	Mixed	11	18.8216	7.42957	11.3921	LC	4212500	61.0935
103	Hawfinch	Brommer	2004	Finland	Fennoscandia	1974/79 - 1986/89	12	Northern range margin	18.75	N	Coccothraustes coccothraustes	Hawfinch	Passeriformes	Boreal & Temperate Forest	Herbivore	1	2	57.9	4.5	13	Mixed	11	18.8216	7.42957	11.3921	LC	4212500	61.0935
104	Hazel grouse	Brommer	2004	Finland	Fennoscandia	1974/79 - 1986/89	12	Northern range margin	1.66667	N	Tetrastes bonasia	Hazel grouse	Galliformes	Boreal & Temperate Forest	Herbivore	1	3	397.5	9	7	Sedentary	5	15.1751	3.68469	11.4904	LC	2377500	67.6673
105	Horned grebe	Brommer	2004	Finland	Fennoscandia	1974/79 - 1986/89	12	Northern range margin	-1.66667	S	Podiceps auritus	Horned grebe	Podicipediformes	Inland wetlands	Omnicarnivore	1	2	412	4.5	7	Short-distance	38	13.6326	3.33503	10.2976	NT	957500	69.4356
106	House sparrow	Brommer	2004	Finland	Fennoscandia	1974/79 - 1986/89	12	Northern range margin	5.41667	N	Passer domesticus	House sparrow	Passeriformes	Wood & Shrubland	Herbivore	2	1	29.25	4.5	20	Sedentary	8	19.6501	3.96851	15.6816	LC	6765000	67.8375
107	Icterine warbler	Brommer	2004	Finland	Fennoscandia	1974/79 - 1986/89	12	Northern range margin	6.25	N	Hippolais icterina	Icterine warbler	Passeriformes	Boreal & Temperate Forest	Invertivore	3	1	13.3	4.5	11	Long-distance	40	16.0778	4.15429	11.9235	LC	3580000	65.9394
108	Lesser black-backed gull	Brommer	2004	Finland	Fennoscandia	1974/79 - 1986/89	12	Northern range margin	-2.5	S	Larus fuscus	Lesser black-backed gull	Charadriiformes	Marine & Coastal	Omnivore	2	3	824	3	35	Short-distance	28	14.7909	2.62189	12.169	LC	1317500	69.6079
109	Lesser spotted woodpecker	Mason et al.	2015	Britain	Northwestern Europe	1970 - 2010	40	Northern range margin	0.1	N	Dryobates minor	Lesser spotted woodpecker	Piciformes	Boreal & Temperate Forest	Invertivore	2	1	21.5	5	10	Sedentary	17	17.5463	3.64264	13.9036	LC	4742500	67.6441
110	Lesser spotted woodpecker	Brommer	2004	Finland	Fennoscandia	1974/79 - 1986/89	12	Northern range margin	-2.5	S	Dryobates minor	Lesser spotted woodpecker	Piciformes	Boreal & Temperate Forest	Invertivore	2	1	21.5	5	10	Sedentary	17	17.5463	3.64264	13.9036	LC	4742500	67.6441
111	Lesser whitethroat	Mason et al.	2015	Britain	Northwestern Europe	1970 - 2010	40	Northern range margin	0.375	N	Sylvia curruca	Lesser whitethroat	Passeriformes	Wood & Shrubland	Invertivore	2	1	12.4	5	8	Long-distance	14	17.2056	4.49434	12.7113	LC	4742500	66.1571
112	Lesser whitethroat	Brommer	2004	Finland	Fennoscandia	1974/79 - 1986/89	12	Northern range margin	3.33333	N	Sylvia curruca	Lesser whitethroat	Passeriformes	Wood & Shrubland	Invertivore	2	1	12.4	5	8	Long-distance	14	17.2056	4.49434	12.7113	LC	4742500	66.1571
113	Little gull	Brommer	2004	Finland	Fennoscandia	1974/79 - 1986/89	12	Northern range margin	12.5	N	Hydrocoloeus minutus	Little gull	Charadriiformes	Inland wetlands	Invertivore	2	1	120	2.5	21	Short-distance	47	14.817	3.92003	10.8969	LC	697500	67.8601
114	Little ringed plover	Mason et al.	2015	Britain	Northwestern Europe	1970 - 2010	40	Northern range margin	5.775	N	Charadrius dubius	Little ringed plover	Charadriiformes	Inland wetlands	Invertivore	1	1	38.75	4	13	Long-distance	16	19.3327	6.13421	13.1985	LC	4912500	65.1171
115	Long-eared owl	Brommer	2004	Finland	Fennoscandia	1974/79 - 1986/89	12	Northern range margin	-4.16667	S	Asio otus	Long-eared owl	Strigiformes	Boreal & Temperate Forest	Carnivore	3	1	255.5	4	18	Sedentary	48	18.459	5.35084	13.1082	LC	5367500	64.9678
116	Long-tailed tit	Brommer	2004	Finland	Fennoscandia	1974/79 - 1986/89	12	Northern range margin	-15.8333	S	Aegithalos caudatus	Long-tailed tit	Passeriformes	Boreal & Temperate Forest	Invertivore	3	1	8.5	10	11	Sedentary	10	18.9333	5.60661	13.3267	LC	5422500	63.4457
117	Mallard	Brommer	2004	Finland	Fennoscandia	1974/79 - 1986/89	12	Northern range margin	-0.416667	S	Anas platyrhynchos	Mallard	Anseriformes	Inland wetlands	Omnivore	1	3	1119	11	23	Short-distance	20	18.8668	3.32773	15.5391	LC	6565000	68.1517
118	Manx shearwater	Mason et al.	2015	Britain	Northwestern Europe	1970 - 2010	40	Northern range margin	-4.75	S	Puffinus puffinus	Manx shearwater	Procellariiformes	Marine & Coastal	Omnicarnivore	1	2	419	1	51	Long-distance	NA	16.001	7.05372	8.94729	LC	95000	63.352
119	Marsh tit	Mason et al.	2015	Britain	Northwestern Europe	1970 - 2010	40	Northern range margin	0.05	N	Poecile palustris	Marsh tit	Passeriformes	Boreal & Temperate Forest	Invertivore	1	1	10.5	8.5	12	Sedentary	5	17.2198	5.67656	11.5432	LC	3920000	61.769
120	Marsh warbler	Mason et al.	2015	Britain	Northwestern Europe	1970 - 1990	20	Northern range margin	-1.55	S	Acrocephalus palustris	Marsh warbler	Passeriformes	Wood & Shrubland	Invertivore	2	1	12	4	9	Long-distance	47	17.3725	6.88076	10.4917	LC	3437500	62.8258
121	Marsh warbler	Brommer	2004	Finland	Fennoscandia	1974/79 - 1986/89	12	Northern range margin	10.8333	N	Acrocephalus palustris	Marsh warbler	Passeriformes	Wood & Shrubland	Invertivore	2	1	12	4	9	Long-distance	47	17.3725	6.88076	10.4917	LC	3437500	62.8258
122	Mediterranean gull	Mason et al.	2015	Britain	Northwestern Europe	1990 - 2010	20	Northern range margin	12.65	N	Ichthyaetus melanocephalus	Mediterranean gull	Charadriiformes	Habitat generalist	Invertivore	4	1	256	3	22	Short-distance	47	18.8894	11	7.88932	LC	255000	54.7261
123	Mistle thrush	Brommer	2004	Finland	Fennoscandia	1974/79 - 1986/89	12	Northern range margin	2.91667	N	Turdus viscivorus	Mistle thrush	Passeriformes	Wood & Shrubland	Invertivore	2	1	117.7	4	21	Mixed	8	18.8472	4.5452	14.302	LC	5165000	66.6426
124	Northern goshawk	Mason et al.	2015	Britain	Northwestern Europe	1990 - 2010	20	Northern range margin	2.4	N	Accipiter gentilis	Northern goshawk	Accipitriformes	Boreal & Temperate Forest	Carnivore	1	1	931.5	3.5	22	Mixed	42	18.6505	4.06096	14.5895	LC	5422500	67.2093
125	Northern goshawk	Brommer	2004	Finland	Fennoscandia	1974/79 - 1986/89	12	Northern range margin	-3.33333	S	Accipiter gentilis	Northern goshawk	Accipitriformes	Boreal & Temperate Forest	Carnivore	1	1	931.5	3.5	22	Mixed	42	18.6505	4.06096	14.5895	LC	5422500	67.2093
126	Northern lapwing	Brommer	2004	Finland	Fennoscandia	1974/79 - 1986/89	12	Northern range margin	-1.25	S	Vanellus vanellus	Northern lapwing	Charadriiformes	Agriculture & Grasslands	Invertivore	1	1	218.5	4	25	Short-distance	55	17.7186	3.84577	13.8728	VU	5295000	68.0227
127	Northern pintail	Mason et al.	2015	Britain	Northwestern Europe	1990 - 2010	20	Northern range margin	-5.1	S	Anas acuta	Northern pintail	Anseriformes	Inland wetlands	Omnivore	4	3	783.5	8	26	Short-distance	20	16.5088	2.02363	14.4852	VU	1537500	69.9091
128	Northern shoveler	Brommer	2004	Finland	Fennoscandia	1974/79 - 1986/89	12	Northern range margin	-0.416667	S	Spatula clypeata	Northern shoveler	Anseriformes	Inland wetlands	Omnivore	4	2	655.5	10	20	Short-distance	20	18.1661	5.17913	12.987	LC	2785000	66.762
129	Ortolan bunting	Brommer	2004	Finland	Fennoscandia	1974/79 - 1986/89	12	Northern range margin	-2.91667	S	Emberiza hortulana	Ortolan bunting	Passeriformes	Wood & Shrubland	Invertivore	3	1	23.75	4.5	7	Long-distance	9	19.4947	5.55148	13.9432	LC	3375000	65.985
130	Osprey	Brommer	2004	Finland	Fennoscandia	1974/79 - 1986/89	12	Northern range margin	-0.416667	S	Pandion haliaetus	Osprey	Accipitriformes	Inland wetlands	Piscivore	2	1	1527.5	2.5	27	Long-distance	72	16.2152	2.84765	13.3675	LC	1727500	68.5432
131	Pied avocet	Mason et al.	2015	Britain	Northwestern Europe	1990 - 2010	20	Northern range margin	10	N	Recurvirostra avosetta	Pied avocet	Charadriiformes	Fresh & Salt water	Invertivore	2	1	253.5	3.5	28	Short-distance	55	19.8442	10.1345	9.7097	LC	700000	58.03
132	Red crossbill	Brommer	2004	Finland	Fennoscandia	1974/79 - 1986/89	12	Northern range margin	0.833333	N	Loxia curvirostra	Red crossbill	Passeriformes	Boreal & Temperate Forest	Herbivore	1	1	41.7	4	14	Sedentary	11	17.827	3.88746	13.9395	LC	3537500	67.6257
133	Red-backed shrike	Brommer	2004	Finland	Fennoscandia	1974/79 - 1986/89	12	Northern range margin	1.66667	N	Lanius collurio	Red-backed shrike	Passeriformes	Wood & Shrubland	Invertivore	1	1	31.2	5	10	Long-distance	10	18.7904	5.93476	12.8556	LC	5252500	64.3269
134	Red-billed chough	Mason et al.	2015	Britain	Northwestern Europe	1970 - 2010	40	Northern range margin	-0.275	S	Pyrrhocorax pyrrhocorax	Red-billed chough	Passeriformes	Rocky areas	Invertivore	3	1	321.5	4	17	Sedentary	10	20.024	6.0282	13.9958	LC	745000	54.7603
135	Red-breasted flycatcher	Brommer	2004	Finland	Fennoscandia	1974/79 - 1986/89	12	Northern range margin	4.16667	N	Ficedula parva	Red-breasted flycatcher	Passeriformes	Boreal & Temperate Forest	Invertivore	1	1	9.9	5.5	12	Long-distance	21	15.5555	7.21563	8.33987	LC	2022500	63.5777
136	Red-breasted merganser	Brommer	2004	Finland	Fennoscandia	1974/79 - 1986/89	12	Northern range margin	-0.833333	S	Mergus serrator	Red-breasted merganser	Anseriformes	Inland wetlands	Piscivore	4	1	1082	9	21	Short-distance	20	12.0168	2.28826	9.72854	NT	1887500	70.1946
137	Red-necked grebe	Brommer	2004	Finland	Fennoscandia	1974/79 - 1986/89	12	Northern range margin	-1.66667	S	Podiceps grisegena	Red-necked grebe	Podicipediformes	Inland wetlands	Invertivore	1	1	824.5	4	11	Short-distance	38	16.3711	5.97994	10.3911	VU	1475000	65.8419
138	River warbler	Brommer	2004	Finland	Fennoscandia	1974/79 - 1986/89	12	Northern range margin	2.08333	N	Locustella fluviatilis	River warbler	Passeriformes	Inland wetlands	Invertivore	4	1	18	5.5	7	Long-distance	40	16.1031	7.86506	8.23802	LC	2032500	62.4887
139	Rock dove	Brommer	2004	Finland	Fennoscandia	1974/79 - 1986/89	12	Northern range margin	0.833333	N	Columba livia	Rock dove	Columbiformes	Rocky areas	Herbivore	3	1	334	2	8	Sedentary	11	19.8193	5.34818	14.4711	LC	5607500	65.0236
140	Rook	Brommer	2004	Finland	Fennoscandia	1974/79 - 1986/89	12	Northern range margin	0.416667	N	Corvus frugilegus	Rook	Passeriformes	Agriculture & Grasslands	Omnivore	2	4	459	4	23	Mixed	10	16.4755	8.26467	8.21086	VU	3440000	61.3861
141	Roseate tern	Mason et al.	2015	Britain	Northwestern Europe	1970 - 2010	40	Northern range margin	-8.95	S	Sterna dougallii	Roseate tern	Charadriiformes	Marine & Coastal	Piscivore	1	1	123	1.5	24	Long-distance	NA	19.2811	9.40959	9.87151	LC	100000	55.4892
142	Ruff	Mason et al.	2015	Britain	Northwestern Europe	1990 - 2010	20	Northern range margin	-7.7	S	Calidris pugnax	Ruff	Charadriiformes	Tundra-Mire-Moor	Invertivore	3	1	154	4	14	Long-distance	55	13.3491	2.1471	11.202	NT	1567500	70.0014
143	Savi's warbler	Mason et al.	2015	Britain	Northwestern Europe	1990 - 2010	20	Northern range margin	-1.4	S	Locustella luscinioides	Savi's warbler	Passeriformes	Inland wetlands	Invertivore	2	1	15.55	5	10	Long-distance	40	18.7447	9.95763	8.7871	LC	2125000	57.1092
144	Sedge warbler	Brommer	2004	Finland	Fennoscandia	1974/79 - 1986/89	12	Northern range margin	0	NA	Acrocephalus schoenobaenus	Sedge warbler	Passeriformes	Inland wetlands	Invertivore	3	1	11.9	5.5	12	Long-distance	40	16.9882	3.53802	13.4502	LC	4522500	68.7369
145	Spectacled warbler	Assandri & Morganti	2015	Mediterranean	Europe	1982 -2012	30	Northern range margin	5.9	N	Curruca conspicillata	Spectacled warbler	Passeriformes	Open dry	Invertivore	1	1	10	5	NA	Short-distance	14	20.2857	11.4889	8.79687	LC	612500	44.2378
146	Spotless Starling	Ferrer et al.	1991	Iberian Peninsula (Portugal & Spain)	Iberian peninsula	1960 - 1987	27	Northern range margin	4.7	N	Sturnus unicolor	Spotless Starling	Passeriformes	Wood & Shrubland	Invertivore	2	1	92.15	4.5	9	Sedentary	10	20.2375	11.2735	8.96398	LC	727500	43.3783
147	Spotted crake	Mason et al.	2015	Britain	Northwestern Europe	1970 - 2010	40	Northern range margin	-0.725	S	Porzana porzana	Spotted crake	Gruiformes	Inland wetlands	Omnivore	2	3	83	11	7	Long-distance	5	17.6722	7.41237	10.2598	LC	2687500	63.4851
148	Spotted crake	Brommer	2004	Finland	Fennoscandia	1974/79 - 1986/89	12	Northern range margin	1.25	N	Porzana porzana	Spotted crake	Gruiformes	Inland wetlands	Omnivore	2	3	83	11	7	Long-distance	5	17.6722	7.41237	10.2598	LC	2687500	63.4851
149	Spotted nutcracker	Brommer	2004	Finland	Fennoscandia	1974/79 - 1986/89	12	Northern range margin	6.66667	N	Nucifraga caryocatactes	Spotted nutcracker	Passeriformes	Boreal & Temperate Forest	Herbi-invertivore	1	2	193	3.5	16	Sedentary	8	14.7701	4.9854	9.78472	LC	1765000	63.6775
150	Stock dove	Mason et al.	2015	Britain	Northwestern Europe	1990 - 2010	20	Northern range margin	2.15	N	Columba oenas	Stock dove	Columbiformes	Wood & Shrubland	Herbivore	3	2	292	2	13	Mixed	11	18.5107	7.07122	11.4395	LC	3867500	63.1911
151	Stock dove	Brommer	2004	Finland	Fennoscandia	1974/79 - 1986/89	12	Northern range margin	2.91667	N	Columba oenas	Stock dove	Columbiformes	Wood & Shrubland	Herbivore	3	2	292	2	13	Mixed	11	18.5107	7.07122	11.4395	LC	3867500	63.1911
152	Tawny owl	Brommer	2004	Finland	Fennoscandia	1974/79 - 1986/89	12	Northern range margin	-2.91667	S	Strix aluco	Tawny owl	Strigiformes	Boreal & Temperate Forest	Carnivore	1	1	495.5	3.5	22	Sedentary	8	19.1425	6.35477	12.7878	LC	5225000	62.4438
153	Thrush nightingale	Brommer	2004	Finland	Fennoscandia	1974/79 - 1986/89	12	Northern range margin	1.25	N	Luscinia luscinia	Thrush nightingale	Passeriformes	Boreal & Temperate Forest	Invertivore	2	1	26	4.5	9	Long-distance	12	15.9804	7.10515	8.87524	LC	2452500	63.9742
154	Trumpeter finch	Carrillo et al.	2007	Spain (Southeast)	Iberian peninsula	1971 - 1995	25	Northern range margin	10	N	Bucanetes githagineus	Trumpeter finch	Passeriformes	Open dry	Herbivore	2	1	18.25	5	NA	Mixed	11	NA	NA	NA	LC	15000	NA
155	Ural owl	Brommer	2004	Finland	Fennoscandia	1974/79 - 1986/89	12	Northern range margin	-0.416667	S	Strix uralensis	Ural owl	Strigiformes	Boreal & Temperate Forest	Carnivore	2	1	765	3	24	Sedentary	8	14.1975	4.67191	9.52555	LC	1010000	66.5737
156	Water rail	Mason et al.	2015	Britain	Northwestern Europe	1970 - 1990	20	Northern range margin	0.6	N	Rallus aquaticus	Water rail	Gruiformes	Inland wetlands	Omnivore	2	3	129.5	8.5	9	Mixed	5	19.279	8.24849	11.0305	LC	4257500	61.1485
157	Water rail	Brommer	2004	Finland	Fennoscandia	1974/79 - 1986/89	12	Northern range margin	10.8333	N	Rallus aquaticus	Water rail	Gruiformes	Inland wetlands	Omnivore	2	3	129.5	8.5	9	Mixed	5	19.279	8.24849	11.0305	LC	4257500	61.1485
158	Western jackdaw	Brommer	2004	Finland	Fennoscandia	1974/79 - 1986/89	12	Northern range margin	4.16667	N	Corvus monedula	Western jackdaw	Passeriformes	Habitat generalist	Omnivore	5	4	236	5	20	Sedentary	10	19.3568	6.5606	12.7962	LC	5875000	63.704
159	Western marsh harrier	Mason et al.	2015	Britain	Northwestern Europe	1970 - 2010	40	Northern range margin	9.375	N	Circus aeruginosus	Western marsh harrier	Accipitriformes	Inland wetlands	Carnivore	2	1	584.5	5.5	20	Long-distance	22	19.0093	8.02985	10.9795	LC	3680000	62.9736
160	Western marsh harrier	Brommer	2004	Finland	Fennoscandia	1974/79 - 1986/89	12	Northern range margin	2.08333	N	Circus aeruginosus	Western marsh harrier	Accipitriformes	Inland wetlands	Carnivore	2	1	584.5	5.5	20	Long-distance	22	19.0093	8.02985	10.9795	LC	3680000	62.9736
161	Western yellow wagtail	Mason et al.	2015	Britain	Northwestern Europe	1970 - 2010	40	Northern range margin	-0.85	S	Motacilla flava	Western yellow wagtail	Passeriformes	Inland wetlands	Invertivore	3	1	16.5	5	9	Long-distance	25	19.1414	3.63438	15.507	LC	5772500	67.9155
162	Whinchat	Brommer	2004	Finland	Fennoscandia	1974/79 - 1986/89	12	Northern range margin	3.33333	N	Saxicola rubetra	Whinchat	Passeriformes	Wood & Shrubland	Invertivore	2	1	16.6	5.5	7	Long-distance	15	17.195	3.72342	13.4716	LC	5370000	67.8764
163	White-backed woodpecker	Brommer	2004	Finland	Fennoscandia	1974/79 - 1986/89	12	Northern range margin	-6.25	S	Dendrocopos leucotos	White-backed woodpecker	Piciformes	Boreal & Temperate Forest	Invertivore	1	1	107.5	4	16	Sedentary	17	NA	NA	NA	LC	NA	NA
164	Willow tit	Mason et al.	2015	Britain	Northwestern Europe	1970 - 2010	40	Northern range margin	-2.75	S	Poecile montanus	Willow tit	Passeriformes	Boreal & Temperate Forest	Invertivore	2	1	11.65	7.5	11	Sedentary	5	14.9435	3.11741	11.8261	LC	5765000	62.65
165	Willow tit	Brommer	2004	Finland	Fennoscandia	1974/79 - 1986/89	12	Northern range margin	1.25	N	Poecile montanus	Willow tit	Passeriformes	Boreal & Temperate Forest	Invertivore	2	1	11.65	7.5	11	Sedentary	5	14.9435	3.11741	11.8261	LC	5765000	62.65
166	Wood warbler	Brommer	2004	Finland	Fennoscandia	1974/79 - 1986/89	12	Northern range margin	11.25	N	Phylloscopus sibilatrix	Wood warbler	Passeriformes	Boreal & Temperate Forest	Invertivore	1	1	9.95	6	10	Long-distance	21	NA	NA	NA	LC	NA	NA
167	Woodlark	Mason et al.	2015	Britain	Northwestern Europe	1970 - 2010	40	Northern range margin	2.2	N	Lullula arborea	Woodlark	Passeriformes	Wood & Shrubland	Invertivore	3	1	26.5	4	5	Mixed	6	19.7516	8.06694	11.6846	LC	4245000	60.345
168	Woodlark	Brommer	2004	Finland	Fennoscandia	1974/79 - 1986/89	12	Northern range margin	-17.0833	S	Lullula arborea	Woodlark	Passeriformes	Wood & Shrubland	Invertivore	3	1	26.5	4	5	Mixed	6	19.7516	8.06694	11.6846	LC	4245000	60.345
169	Yellowhammer	Brommer	2004	Finland	Fennoscandia	1974/79 - 1986/89	12	Northern range margin	0	NA	Emberiza citrinella	Yellowhammer	Passeriformes	Wood & Shrubland	Herbi-invertivore	3	2	26.75	4	13	Mixed	9	16.852	4.05136	12.8006	LC	5625000	67.3753
170	Arctic warbler	Brommer	2004	Finland	Fennoscandia	1974/79 - 1986/89	12	Southern range margin	0.416667	N	Phylloscopus borealis	Arctic warbler	Passeriformes	Wood & Shrubland	Invertivore	1	1	9.5	6.5	7	Long-distance	21	10.452	1.26253	9.18951	LC	582500	69.871
171	Bean goose	Brommer	2004	Finland	Fennoscandia	1974/79 - 1986/89	12	Southern range margin	0.416667	N	Anser fabalis	Bean goose	Anseriformes	Tundra-Mire-Moor	Herbivore	3	2	2770	5	26	Short-distance	34	8.25728	-0.931684	9.18897	LC	612500	69.96
172	Bluethroat	Brommer	2004	Finland	Fennoscandia	1974/79 - 1986/89	12	Southern range margin	7.08333	N	Luscinia svecica	Bluethroat	Passeriformes	Habitat generalist	Invertivore	6	1	18.25	5.5	11	Long-distance	12	16.2057	2.17353	14.0322	LC	2165000	69.8539
173	Bohemian waxwing	Brommer	2004	Finland	Fennoscandia	1974/79 - 1986/89	12	Southern range margin	-7.5	S	Bombycilla garrulus	Bohemian waxwing	Passeriformes	Boreal & Temperate Forest	Invertivore	1	1	62.4	5.5	13	Short-distance	10	9.27135	2.98788	6.28347	LC	497500	69.8247
174	Brambling	Brommer	2004	Finland	Fennoscandia	1974/79 - 1986/89	12	Southern range margin	-1.66667	S	Fringilla montifringilla	Brambling	Passeriformes	Boreal & Temperate Forest	Herbivore	1	3	22.9	6	15	Short-distance	11	12.4833	2.29656	10.1867	LC	1520000	70.0432
175	Broad-billed sandpiper	Brommer	2004	Finland	Fennoscandia	1974/79 - 1986/89	12	Southern range margin	5	N	Calidris falcinellus	Broad-billed sandpiper	Charadriiformes	Tundra-Mire-Moor	Herbi-invertivore (invertivore)	2	2	37	4	7	Mixed	NA	7.67843	2.78254	4.89589	VU	390000	69.5634
176	Common greenshank	Brommer	2004	Finland	Fennoscandia	1974/79 - 1986/89	12	Southern range margin	-1.66667	S	Tringa nebularia	Common greenshank	Charadriiformes	Inland wetlands	Omnicarnivore	3	2	187	4	24	Long-distance	55	11.3225	2.31706	9.0054	LC	1172500	69.8199
177	Common redpoll	Brommer	2004	Finland	Fennoscandia	1974/79 - 1986/89	12	Southern range margin	-1.66667	S	Acanthis flammea	Common redpoll	Passeriformes	Boreal & Temperate Forest	Herbivore	4	2	13.65	5	12	Short-distance	23	13.4492	2.28348	11.1657	LC	2207500	69.7476
178	Common scoter	Brommer	2004	Finland	Fennoscandia	1974/79 - 1986/89	12	Southern range margin	-5.83333	S	Melanitta nigra	Common scoter	Anseriformes	Inland wetlands	Invertivore	2	1	1306.5	7	16	Short-distance	20	10.0994	0.222667	9.87673	LC	955000	70.9467
179	Common starling	Ferrer et al.	1991	Iberian Peninsula (Portugal & Spain)	Iberian peninsula	1974 - 1987	13	Southern range margin	1.8	S	Sturnus vulgaris	Common starling	Passeriformes	Wood & Shrubland	Invertivore	3	1	80.55	5	23	Mixed	10	17.7568	4.16352	13.5933	LC	6015000	67.5777
180	Eurasian dotterel	Brommer	2004	Finland	Fennoscandia	1974/79 - 1986/89	12	Southern range margin	0.833333	N	Charadrius morinellus	Eurasian dotterel	Charadriiformes	Tundra-Mire-Moor	Invertivore	2	1	108.5	3	12	Short-distance	16	13.2765	0.938434	12.3381	LC	435000	70.2396
181	Eurasian whimbrel	Brommer	2004	Finland	Fennoscandia	1974/79 - 1986/89	12	Southern range margin	2.5	N	Numenius phaeopus	Eurasian whimbrel	Charadriiformes	Tundra-Mire-Moor	Invertivore	1	2	383	4	16	Long-distance	55	10.8969	1.85894	9.03795	LC	1160000	70.2098
182	European golden plover	Brommer	2004	Finland	Fennoscandia	1974/79 - 1986/89	12	Southern range margin	-1.66667	S	Pluvialis apricaria	European golden plover	Charadriiformes	Tundra-Mire-Moor	Invertivore	1	1	206	4	13	Short-distance	55	11.4657	1.77434	9.69134	LC	1700000	70.2715
183	Great grey owl	Brommer	2004	Finland	Fennoscandia	1974/79 - 1986/89	12	Southern range margin	-2.08333	S	Strix nebulosa	Great grey owl	Strigiformes	Boreal & Temperate Forest	Carnivore	1	1	891.5	4.5	16	Mixed	8	11.4887	4.06295	7.42576	LC	500000	68.5071
184	Jack snipe	Brommer	2004	Finland	Fennoscandia	1974/79 - 1986/89	12	Southern range margin	-18.75	S	Lymnocryptes minimus	Jack snipe	Charadriiformes	Inland wetlands	Herbi-invertivore	2	2	55	4	12	Mixed	55	10.6445	2.6886	7.95588	LC	510000	69.804
185	Lapland longspur	Brommer	2004	Finland	Fennoscandia	1974/79 - 1986/89	12	Southern range margin	11.25	N	Calcarius lapponicus	Lapland longspur	Passeriformes	Tundra-Mire-Moor	Herbi-invertivore (herbivore)	1	2	25.2	5.5	6	Short-distance	9	8.4453	0.77988	7.66542	LC	425000	70.7472
186	Little bunting	Brommer	2004	Finland	Fennoscandia	1974/79 - 1986/89	12	Southern range margin	-12.9167	S	Emberiza pusilla	Little bunting	Passeriformes	Tundra-Mire-Moor	Herbi-invertivore	2	2	15.4	5	NA	Long-distance	9	7.88893	0.921025	6.9679	LC	240000	69.8489
187	Long-tailed jaeger	Brommer	2004	Finland	Fennoscandia	1974/79 - 1986/89	12	Southern range margin	3.33333	N	Stercorarius longicaudus	Long-tailed jaeger	Charadriiformes	Tundra-Mire-Moor	Carnivore	2	1	276	2	11	Long-distance	28	6.63894	0.680982	5.95796	LC	267500	79.5705
188	Merlin	Brommer	2004	Finland	Fennoscandia	1974/79 - 1986/89	12	Southern range margin	0.416667	N	Falco columbarius	Merlin	Falconiformes	Wood & Shrubland	Carnivore	2	1	202	4	13	Short-distance	35	11.5276	2.04903	9.47858	VU	1557500	69.9716
189	Northern hawk-owl	Brommer	2004	Finland	Fennoscandia	1974/79 - 1986/89	12	Southern range margin	-3.33333	S	Surnia ulula	Northern hawk-owl	Strigiformes	Boreal & Temperate Forest	Carnivore	2	1	308	8	16	Mixed	8	9.67578	2.23309	7.44269	LC	870000	69.5188
190	Pine grosbeak	Brommer	2004	Finland	Fennoscandia	1974/79 - 1986/89	12	Southern range margin	3.33333	N	Pinicola enucleator	Pine grosbeak	Passeriformes	Boreal & Temperate Forest	Herbivore	1	3	54	4	10	Sedentary	11	8.36231	2.34285	6.01946	LC	440000	69.6279
191	Red-necked phalarope	Brommer	2004	Finland	Fennoscandia	1974/79 - 1986/89	12	Southern range margin	-3.33333	S	Phalaropus lobatus	Red-necked phalarope	Charadriiformes	Tundra-Mire-Moor	Invertivore	3	1	34.5	4	10	Long-distance	16	9.86675	0.873391	8.99336	LC	782500	70.492
192	Red-throated pipit	Brommer	2004	Finland	Fennoscandia	1974/79 - 1986/89	12	Southern range margin	7.5	N	Anthus cervinus	Red-throated pipit	Passeriformes	Tundra-Mire-Moor	Invertivore	1	1	20.8	5.5	5	Long-distance	25	6.79721	0.177615	6.61959	LC	210000	70.9699
193	Ring ouzel	Brommer	2004	Finland	Fennoscandia	1974/79 - 1986/89	12	Southern range margin	-8.75	S	Turdus torquatus	Ring ouzel	Passeriformes	Wood & Shrubland	Invertivore	3	1	108	4	9	Short-distance	8	15.8158	2.41566	13.4001	LC	1360000	69.9727
194	Rock ptarmigan	Brommer	2004	Finland	Fennoscandia	1974/79 - 1986/89	12	Southern range margin	0.416667	N	Lagopus muta	Rock ptarmigan	Galliformes	Rocky areas	Herbivore	1	3	449	6.5	6	Sedentary	5	14.8334	1.20374	13.6297	LC	910000	79.2956
195	Rough-legged buzzard	Brommer	2004	Finland	Fennoscandia	1974/79 - 1986/89	12	Southern range margin	-13.75	S	Buteo lagopus	Rough-legged buzzard	Accipitriformes	Tundra-Mire-Moor	Carnivore	1	1	947.5	3.5	19	Short-distance	42	9.29686	1.54679	7.75007	LC	875000	70.39
196	Ruff	Brommer	2004	Finland	Fennoscandia	1974/79 - 1986/89	12	Southern range margin	-1.25	S	Calidris pugnax	Ruff	Charadriiformes	Tundra-Mire-Moor	Invertivore	3	1	154	4	14	Long-distance	55	13.3491	2.1471	11.202	NT	1567500	70.0014
197	Siberian jay	Brommer	2004	Finland	Fennoscandia	1974/79 - 1986/89	12	Southern range margin	-0.833333	S	Perisoreus infaustus	Siberian jay	Passeriformes	Boreal & Temperate Forest	Omnivore	1	5	88.5	3.5	13	Sedentary	8	9.20866	2.35555	6.85312	LC	777500	69.3877
198	Siberian tit	Brommer	2004	Finland	Fennoscandia	1974/79 - 1986/89	12	Southern range margin	-9.58333	S	Poecile cinctus	Siberian tit	Passeriformes	Boreal & Temperate Forest	Herbi-invertivore	1	2	12.05	8	9	Sedentary	5	7.91519	1.70098	6.21421	LC	420000	69.961
199	Snow bunting	Brommer	2004	Finland	Fennoscandia	1974/79 - 1986/89	12	Southern range margin	-3.75	S	Plectrophenax nivalis	Snow bunting	Passeriformes	Tundra-Mire-Moor	Herbivore	2	1	37.35	5	10	Short-distance	9	9.26397	0.149374	9.1146	LC	685000	80.3605
200	Spotted redshank	Brommer	2004	Finland	Fennoscandia	1974/79 - 1986/89	12	Southern range margin	-17.5	S	Tringa erythropus	Spotted redshank	Charadriiformes	Tundra-Mire-Moor	Invertivore	2	1	167.5	4	9	Long-distance	55	8.80882	1.61031	7.19851	LC	395000	70.3961
201	Two-barred crossbill	Brommer	2004	Finland	Fennoscandia	1974/79 - 1986/89	12	Southern range margin	-5.83333	S	Loxia leucoptera	Two-barred crossbill	Passeriformes	Boreal & Temperate Forest	Herbivore	1	1	32.8	4	4	Sedentary	NA	9.59973	3.86801	5.73171	LC	435000	69.0103
202	White-throated dipper	Brommer	2004	Finland	Fennoscandia	1974/79 - 1986/89	12	Southern range margin	-4.16667	S	Cinclus cinclus	White-throated dipper	Passeriformes	Inland wetlands	Invertivore	1	1	60.25	4.5	11	Sedentary	8	18.4475	2.95465	15.4928	LC	3072500	69.1837
203	Whooper swan	Brommer	2004	Finland	Fennoscandia	1974/79 - 1986/89	12	Southern range margin	-16.6667	S	Cygnus cygnus	Whooper swan	Anseriformes	Inland wetlands	Herbivore	2	1	9400	4	27	Short-distance	34	11.35	1.33412	10.0159	LC	1115000	69.3603
204	Willow ptarmigan	Brommer	2004	Finland	Fennoscandia	1974/79 - 1986/89	12	Southern range margin	3.75	N	Lagopus lagopus	Willow ptarmigan	Galliformes	Tundra-Mire-Moor	Herbivore	2	3	632.5	7.5	8	Sedentary	5	11.5725	1.98499	9.58751	LC	1380000	70.1051

## Sheet: Species list
Scientific name	Previous scientific name	English name	Previous english name	American name	Subspecies name	Also known as
Acanthis cabaret	Carduelis cabaret	Lesser redpoll
Acanthis flammea	Carduelis flammea	Common redpoll
Accipiter gentilis		Northern goshawk
Accipiter nisus		Eurasian sparrowhawk
Acrocephalus arundinaceus		Great reed warbler
Acrocephalus dumetorum		Blyth's reed warbler
Acrocephalus palustris		Marsh warbler
Acrocephalus schoenobaenus		Sedge warbler
Acrocephalus scirpaceus		Eurasian reed warbler
Actitis hypoleucos	Tringa hypoleucos	Common sandpiper
Aegithalos caudatus		Long-tailed tit
Aegolius funereus		Boreal owl
Alauda arvensis		Eurasian skylark
Alca torda		Razorbill
Alcedo atthis		Common kingfisher
Alectoris rufa		Red-legged partridge
Anas acuta		Northern pintail
Anas crecca		Eurasian teal
Anas platyrhynchos		Mallard
Anser anser		Greylag goose
Anser fabalis		Bean goose
Anthus campestris	Alauda campestris	Tawny pipit
Anthus cervinus		Red-throated pipit
Anthus petrosus		European rock pipit
Anthus pratensis		Meadow pipit
Anthus spinoletta		Water pipit
Anthus trivialis		Tree pipit
Apus apus		Common swift
Aquila chrysaetos		Golden eagle
Aquila heliaca		Eastern imperial eagle
Ardea alba	Egretta alba	Great white egret
Ardea cinerea		Grey heron
Ardea purpurea		Purple heron
Ardeola ralloides		Squacco Heron
Arenaria interpres		Ruddy turnstone
Asio flammeus		Short-eared owl
Asio otus		Long-eared owl
Athene noctua		Little owl
Aythya ferina		Common pochard
Aythya fuligula		Tufted duck
Aythya marila		Greater scaup
Aythya nyroca		Ferruginous duck
Bombycilla garrulus		Bohemian waxwing
Botaurus stellaris		Eurasian bittern
Branta canadensis		Canada goose
Bubo bubo		Eurasian eagle-owl
Bubulcus ibis		Cattle Egret
Bucanetes githagineus		Trumpeter finch
Bucephala clangula		Common goldeneye
Burhinus oedicnemus		Eurasian stone-curlew
Buteo buteo		Common buzzard
Buteo lagopus		Rough-legged buzzard
Calcarius lapponicus		Lapland longspur
Calidris alpina		Dunlin
Calidris falcinellus	Limicola falcinellus	Broad-billed sandpiper
Calidris pugnax	Philomachus pugnax	Ruff
Calidris temminckii		Temminck's stint
Caprimulgus europaeus		European nightjar
Carduelis carduelis		European goldfinch
Carpodacus erythrinus		Common rosefinch
Cepphus grylle		Black guillemot
Certhia brachydactyla		Short-toed treecreeper
Certhia familiaris		Eurasian treecreeper
Cettia cetti		Cetti's warbler
Charadrius alexandrinus		Kentish plover
Charadrius dubius		Little ringed plover
Charadrius hiaticula		Common ringed plover
Charadrius morinellus	Eudromias morinellus	Eurasian dotterel
Chlidonias hybrida		Whiskered tern
Chlidonias niger		Black tern
Chloris chloris	Carduelis chloris	European greenfinch
Chroicocephalus genei	Larus genei	Slender-billed Gull
Chroicocephalus ridibundus	Larus ridibundus	Black-headed gull
Ciconia ciconia		White stork
Ciconia nigra		Black stork
Cinclus cinclus		White-throated dipper
Circaetus gallicus		Short-toed snake eagle
Circus aeruginosus		Western marsh harrier
Circus cyaneus		Hen harrier
Circus pygargus		Montagu's harrier
Clangula hyemalis		Long-tailed duck
Coccothraustes coccothraustes		Hawfinch
Columba livia		Rock dove
Columba oenas		Stock dove
Columba palumbus		Common wood pigeon
Coracias garrulus		European roller
Corvus corax		Common raven
Corvus cornix		Hooded crow
Corvus corone		Carrion crow
Corvus frugilegus		Rook
Corvus monedula	Coloeus monedula	Western jackdaw
Coturnix coturnix		Common quail
Crex crex		Corn crake
Cuculus canorus		Common cuckoo
Curruca conspicillata	Sylvia conspicillata	Spectacled warbler
Cyanistes caeruleus	Parus caeruleus	Eurasian blue tit
Cygnus cygnus		Whooper swan
Cygnus olor		Mute swan
Delichon urbicum		Common house martin
Dendrocopos leucotos	Picus leucotos	White-backed woodpecker
Dendrocopos major		Great spotted woodpecker
Dendrocopos syriacus	Picus syriacus	Syrian woodpecker
Dendrocoptes medius	Dendrocopos medius	Middle spotted woodpecker
Dryobates minor	Dendrocopos minor	Lesser spotted woodpecker
Dryocopus martius		Black woodpecker
Egretta garzetta		Little egret
Emberiza calandra	Miliaria calandra	Corn bunting
Emberiza cirlus		Cirl bunting
Emberiza citrinella		Yellowhammer
Emberiza hortulana		Ortolan bunting
Emberiza pusilla		Little bunting
Emberiza rustica		Rustic bunting
Emberiza schoeniclus		Common reed bunting
Eremophila alpestris		Horned lark
Erithacus rubecula		European robin
Falco cherrug		Saker falcon
Falco columbarius		Merlin
Falco peregrinus		Peregrine falcon
Falco rusticolus		Gyrfalcon
Falco subbuteo		Eurasian hobby
Falco tinnunculus		Common kestrel
Falco vespertinus		Red-footed falcon
Ficedula albicollis		Collared flycatcher
Ficedula hypoleuca		European pied flycatcher
Ficedula parva		Red-breasted flycatcher
Fringilla coelebs		Common chaffinch
Fringilla montifringilla		Brambling
Fulica atra		Eurasian coot
Fulica cristata		Red-knobbed Coot
Galerida cristata		Crested lark
Gallinago gallinago		Common snipe
Gallinula chloropus		Common moorhen
Garrulus glandarius		Eurasian jay
Gavia arctica		Black-throated loon
Gavia stellata		Red-throated loon
Gelochelidon nilotica		Gull-billed Tern
Glareola pratincola		Collared Pratincole
Glaucidium passerinum		Eurasian pygmy owl
Grus grus		Common crane
Gypaetus barbatus		Bearded vulture
Haematopus ostralegus		Eurasian oystercather
Haliaeetus albicilla		White-tailed eagle
Hieraaetus pennatus		Booted Eagle
Himantopus himantopus		Black-winged stilt
Hippolais icterina		Icterine warbler
Hirundo rustica		Barn swallow
Hydrocoloeus minutus	Larus minutus	Little gull
Hydroprogne caspia	Sterna caspia	Caspian tern
Ichthyaetus audouinii	Larus audouinii	Audouin's Gull
Ichthyaetus melanocephalus	Larus melanocephalus	Mediterranean Gull
Ixobrychus minutus		Little bittern
Jynx torquilla		Eurasian wryneck
Lagopus lagopus		Willow ptarmigan
Lagopus muta		Rock ptarmigan
Lanius collurio		Red-backed shrike
Lanius excubitor		Great grey shrike
Lanius minor		Lesser grey shrike
Lanius senator		Woodchat shrike
Larus argentatus		European herring gull
Larus cachinnans		Caspian gull
Larus canus		Common gull	Mew gull
Larus fuscus		Lesser black-backed gull
Larus marinus		Great black-backed gull
Larus michahellis		Yellow-Legged Gull
Limosa lapponica		Bar-tailed godwit
Limosa limosa		Black-tailed godwit
Linaria cannabina	Carduelis cannabina	Common linnet
Linaria flavirostris	Carduelis flavirostris	Twite
Locustella fluviatilis		River warbler
Locustella luscinioides		Savi's warbler
Locustella naevia		Common grashopper warbler
Lophophanes cristatus	Parus cristatus	European crested tit
Loxia curvirostra		Red crossbill
Loxia leucoptera		Two-barred crossbill
Loxia pytyopsittacus		Parrot crossbill
Lullula arborea		Woodlark
Luscinia luscinia		Thrush nightingale
Luscinia megarhynchos		Common nightingale
Luscinia svecica	Cyanecula svecica	Bluethroat
Lymnocryptes minimus		Jack snipe
Lyrurus tetrix	Tetrao tetrix	Black grouse
Mareca penelope	Anas penelope	Eurasian wigeon
Mareca strepera	Anas strepera	Gadwall
Marmaronetta angustirostris		Marbled Duck
Melanitta fusca		Velvet scoter
Melanitta nigra		Common scoter
Mergellus albellus		Smew
Mergus merganser		Goosander		Common merganser
Mergus serrator		Red-breasted merganser
Merops apiaster		European bee-eater
Milvus migrans		Black kite
Milvus milvus		Red kite
Motacilla alba		White wagtail			Pied wagtail
Motacilla cinerea		Grey wagtail
Motacilla flava		Western yellow wagtail
Muscicapa striata		Spotted flycatcher
Neophron percnopterus		Egyptian vulture
Netta rufina		Red-crested pochard
Nucifraga caryocatactes		Spotted nutcracker
Numenius arquata		Eurasian curlew
Numenius phaeopus		Eurasian whimbrel
Nycticorax nycticorax		Black-crowned Night Heron
Oenanthe oenanthe		Northern wheatear
Oriolus oriolus		Eurasian golden oriole
Otis tarda		Great bustard
Otus scops		Eurasian scops owl
Oxyura leucocephala		White-headed Duck
Pandion haliaetus		Osprey
Panurus biarmicus		Bearded reedling
Parus major		Great tit
Passer domesticus		House sparrow
Passer montanus		Eurasian tree sparrow
Perdix perdix		Grey partridge
Periparus ater	Parus ater	Coal tit
Perisoreus infaustus		Siberian jay
Pernis apivorus		European honey buzzard
Phalacrocorax carbo		Great cormorant
Phalaropus lobatus		Red-necked phalarope
Phasianus colchicus		Common pheasant
Phoenicurus ochruros		Black redstart
Phoenicurus phoenicurus		Common redstart
Phylloscopus bonelli		Western Bonelli's warbler
Phylloscopus borealis		Arctic warbler
Phylloscopus collybita		Common chiffchaff
Phylloscopus sibilatrix		Wood warbler
Phylloscopus trochiloides		Greenish warbler
Phylloscopus trochilus		Willow warbler
Pica pica		Eurasian magpie
Picoides tridactylus		Eurasian three-toed woodpecker
Picus canus		Grey-headed woodpecker
Picus viridis		European green woodpecker
Pinicola enucleator		Pine grosbeak
Platalea leucorodia		Eurasian spoonbill
Plectrophenax nivalis		Snow bunting
Plegadis falcinellus		Glossy Ibis
Pluvialis apricaria		European golden plover
Podiceps auritus		Horned grebe
Podiceps cristatus		Great crested grebe
Podiceps grisegena		Red-necked grebe
Podiceps nigricollis		Black-necked grebe
Poecile cinctus	Parus cinctus	Siberian tit
Poecile montanus	Parus montanus	Willow tit
Poecile palustris	Parus palustris	Marsh tit
Porphyrio porphyrio		Purple Swamphen
Porzana porzana		Spotted crake
Prunella collaris		Alpine accentor
Prunella modularis		Dunnock
Puffinus puffinus		Manx shearwater
Pyrrhocorax pyrrhocorax		Red-billed chough
Pyrrhula pyrrhula		Eurasian bullfinch
Rallus aquaticus		Water rail
Recurvirostra avosetta		Pied avocet
Regulus ignicapilla		Common firecrest
Regulus regulus		Goldcrest
Remiz pendulinus		Eurasian penduline tit
Riparia riparia		Sand martin
Saxicola rubetra		Whinchat
Saxicola torquatus	Saxicola torquata	African stonechat				Common stonechat
Scolopax rusticola		Eurasian woodcock
Serinus serinus		Eurasian serin
Sitta europaea		Eurasian nuthatch
Somateria mollissima		Common eider
Spatula clypeata	Anas clypeata	Northern shoveler
Spatula querquedula	Anas querquedula	Garganey
Spinus spinus	Carduelis spinus	Eurasian siskin
Stercorarius longicaudus		Long-tailed jaeger
Stercorarius parasiticus		Parasitic jaeger
Sterna dougallii		Roseate tern
Sterna hirundo		Common tern
Sterna paradisaea		Arctic tern
Sternula albifrons		Little tern
Streptopelia decaocto		Eurasian collared dove
Streptopelia turtur		Eurasian turtle dove
Strix aluco		Tawny owl
Strix nebulosa		Great grey owl
Strix uralensis		Ural owl
Sturnus unicolor		Spotless starling
Sturnus vulgaris		Common starling
Surnia ulula		Northern hawk-owl
Sylvia atricapilla		Eurasian blackcap
Sylvia borin		Garden warbler
Sylvia cantillans		Subalpine warbler
Sylvia communis		Common whitethroat				Greater whitethroat
Sylvia curruca		Lesser whitethroat
Sylvia nisoria		Barred warbler
Sylvia undata		Dartford warbler
Tachybaptus ruficollis		Little grebe
Tadorna tadorna		Common shelduck
Tetrao urogallus		Western capercaillie
Tetrastes bonasia	Bonasa bonasia	Hazel grouse
Thalasseus sandvicensis		Sandwich Tern
Tringa erythropus		Spotted redshank
Tringa glareola		Wood sandpiper
Tringa nebularia		Common greenshank
Tringa ochropus		Green sandpiper
Tringa stagnatilis		Marsh sandpiper
Tringa totanus		Common redshank
Troglodytes troglodytes		Eurasian wren
Turdus iliacus		Redwing
Turdus merula		Common blackbird
Turdus philomelos		Song thrush
Turdus pilaris		Fieldfare
Turdus torquatus		Ring ouzel
Turdus viscivorus		Mistle thrush
Tyto alba		Barn owl
Upupa epops		Eurasian hoopoe
Vanellus vanellus		Northern lapwing
Zapornia parva	Porzana parva	Little crake

## Sheet: Species trait data
	Species information
#	Scientific name	English name	Order		Habitat categories												Habitat breadth sum		Diet categories								Diet breadth	Body mass [gr]	Clutch size [# eggs]	Lifespan [yr]	Migratory strategy	Natal dispersal distance [km]	Thermal max	Thermal min	Thermal range	Historical range size [EBBA; km2]	Historical northern limit [EBBA; decimalLatitude]	IUCN status (EU)
				Habitat type	Forest	Woodland	Shrubland	Savanna	Tundra	Grassland	Mountain meadows	Wetlands	Desert	Freshwater	Marine	Rocks		Diet type	Folivore	Frugivore	Granivore	Invertebrates	Fish	Other vertebrates	Carrion	Omnivore
1	Acanthis cabaret	Lesser redpoll	Passeriformes	Wood & Shrubland	1	1	1	0	0	0	0	0	0	0	0	0	3	Herbivore	0	0	1	1	0	0	0	0	2	11	4.5	7	Mixed	23	NA	NA	NA	NA	NA	NA
2	Acanthis flammea	Common redpoll	Passeriformes	Boreal & Temperate Forest	1	1	0	0	1	0	1	0	0	0	0	0	4	Herbivore	0	0	1	1	0	0	0	0	2	13.65	5	12	Short-distance	23	13.4492	2.28348	11.1657	2207500	69.7476	LC
3	Accipiter gentilis	Northern goshawk	Accipitriformes	Boreal & Temperate Forest	1	0	0	0	0	0	0	0	0	0	0	0	1	Carnivore	0	0	0	0	0	1	0	0	1	931.5	3.5	22	Mixed	42	18.6505	4.06096	14.5895	5422500	67.2093	LC
4	Accipiter nisus	Eurasian sparrowhawk	Accipitriformes	Boreal & Temperate Forest	1	1	0	0	0	0	0	0	0	0	0	0	2	Carnivore	0	0	0	0	0	1	0	0	1	204	4.5	20	Short-distance	16	18.9027	4.09165	14.8111	5965000	67.108	LC
5	Acrocephalus arundinaceus	Great reed warbler	Passeriformes	Inland wetlands	0	0	0	0	0	0	0	1	0	1	0	0	2	Invertivore	0	0	0	1	0	0	0	0	1	30.3	4.5	10	Long-distance	47	19.5662	8.75648	10.8097	3942500	59.9636	LC
6	Acrocephalus dumetorum	Blyth's reed warbler	Passeriformes	Boreal & Temperate Forest	1	1	1	0	0	0	0	1	0	0	0	0	4	Invertivore	0	0	0	1	0	0	0	0	1	12	4.5	8	Long-distance	47	13.9685	5.84723	8.12131	635000	65.1724	LC
7	Acrocephalus palustris	Marsh warbler	Passeriformes	Wood & Shrubland	0	1	1	0	0	0	0	0	0	0	0	0	2	Invertivore	0	0	0	1	0	0	0	0	1	12	4	9	Long-distance	47	17.3725	6.88076	10.4917	3437500	62.8258	LC
8	Acrocephalus schoenobaenus	Sedge warbler	Passeriformes	Inland wetlands	0	0	1	0	0	0	0	1	0	1	0	0	3	Invertivore	0	0	0	1	0	0	0	0	1	11.9	5.5	12	Long-distance	40	16.9882	3.53802	13.4502	4522500	68.7369	LC
9	Acrocephalus scirpaceus	Eurasian reed warbler	Passeriformes	Inland wetlands	0	0	0	0	0	0	0	1	0	1	0	0	2	Invertivore	0	0	0	1	0	0	0	0	1	11.8	4	14	Long-distance	47	19.3258	7.61857	11.7073	4177500	62.0825	LC
10	Actitis hypoleucos	Common sandpiper	Charadriiformes	Inland wetlands	0	0	0	0	0	0	0	0	0	1	0	0	1	Invertivore	0	0	0	1	0	0	0	0	1	48	4	15	Long-distance	55	18.6326	3.37669	15.2559	4762500	68.5816	LC
11	Aegithalos caudatus	Long-tailed tit	Passeriformes	Boreal & Temperate Forest	1	1	1	0	0	0	0	0	0	0	0	0	3	Invertivore	0	0	0	1	0	0	0	0	1	8.5	10	11	Sedentary	10	18.9333	5.60661	13.3267	5422500	63.4457	LC
12	Aegolius funereus	Boreal owl	Strigiformes	Boreal & Temperate Forest	1	0	0	0	0	0	0	0	0	0	0	0	1	Carnivore	0	0	0	0	0	1	0	0	1	135	5	15	Mixed	15	14.8086	3.14813	11.6605	2280000	68.3207	LC
13	Alauda arvensis	Eurasian skylark	Passeriformes	Agriculture & Grasslands	0	0	0	0	0	1	1	0	0	0	0	0	2	Invertivore	0	0	1	1	0	0	0	0	2	38.5	4	10	Mixed	6	18.8775	4.34478	14.5327	6457500	67.2717	LC
14	Alca torda	Razorbill	Charadriiformes	Marine & Coastal	0	0	0	0	0	0	0	0	0	0	1	0	1	Piscivore	0	0	0	0	1	0	0	0	1	717	1	42	Short-distance	NA	12.9313	3.06138	9.86988	465000	72.3623	LC
15	Alcedo atthis	Common kingfisher	Coraciiformes	Inland wetlands	0	0	0	0	0	0	0	0	0	1	0	0	1	Piscivore	0	0	0	0	1	0	0	0	1	43.5	6.5	21	Mixed	22	19.2586	8.68713	10.5715	4697500	58.2506	LC
16	Alectoris rufa	Red-legged partridge	Galliformes	Wood & Shrubland	0	0	0	0	0	1	1	0	0	0	0	1	3	Herbivore	1	0	1	0	0	0	0	0	2	477.5	13	6	Sedentary	5	19.8554	8.91442	10.9409	1427500	56.0014	NT
17	Anas acuta	Northern pintail	Anseriformes	Inland wetlands	0	0	0	0	1	1	0	1	0	1	0	0	4	Omnivore	1	0	1	1	0	0	0	1	3	783.5	8	26	Short-distance	20	16.5088	2.02363	14.4852	1537500	69.9091	VU
18	Anas crecca	Eurasian teal	Anseriformes	Inland wetlands	0	0	0	0	1	1	0	1	0	1	0	0	4	Omnivore	1	0	1	1	0	0	0	1	3	368	9.5	22	Short-distance	20	16.3515	2.6459	13.7056	3900000	69.3658	LC
19	Anas platyrhynchos	Mallard	Anseriformes	Inland wetlands	0	0	0	0	0	0	0	0	0	1	0	0	1	Omnivore	1	0	1	1	0	0	0	1	3	1119	11	23	Short-distance	20	18.8668	3.32773	15.5391	6565000	68.1517	LC
20	Anser anser	Greylag goose	Anseriformes	Habitat generalist	0	0	0	0	1	1	0	1	0	1	0	0	4	Herbivore	1	0	0	0	0	0	0	0	1	3347	5	23	Short-distance	34	16.2439	3.05894	13.185	1790000	68.6122	LC
21	Anser fabalis	Bean goose	Anseriformes	Tundra-Mire-Moor	1	0	0	0	1	0	0	0	0	1	0	0	3	Herbivore	1	0	1	0	0	0	0	0	2	2770	5	26	Short-distance	34	8.25728	-0.931684	9.18897	612500	69.96	LC
22	Anthus campestris	Tawny pipit	Passeriformes	Open dry	0	0	1	1	0	1	0	0	0	0	0	0	3	Invertivore	0	0	1	1	0	0	0	0	2	24.8	4.5	NA	Long-distance	NA	NA	NA	NA	NA	NA	LC
23	Anthus cervinus	Red-throated pipit	Passeriformes	Tundra-Mire-Moor	0	0	0	0	1	0	0	0	0	0	0	0	1	Invertivore	0	0	0	1	0	0	0	0	1	20.8	5.5	5	Long-distance	25	6.79721	0.177615	6.61959	210000	70.9699	LC
24	Anthus petrosus	European rock pipit	Passeriformes	Marine & Coastal	0	0	0	0	0	0	0	0	0	0	1	1	2	Invertivore	0	0	0	1	0	0	0	0	1	24	5	11	Mixed	25	14.4833	3.85329	10.63	700000	70.4227	LC
25	Anthus pratensis	Meadow pipit	Passeriformes	Tundra-Mire-Moor	0	0	0	0	1	1	1	0	0	0	0	0	3	Invertivore	0	0	0	1	0	0	0	0	1	18.5	4	9	Short-distance	25	14.4944	2.58386	11.9105	4050000	69.2595	LC
26	Anthus spinoletta	Water pipit	Passeriformes	Wood & Shrubland	0	0	0	0	0	0	1	0	0	0	0	0	1	Invertivore	0	0	0	1	0	0	0	0	1	22	5	9	Short-distance	25	17.8529	4.60536	13.2476	1690000	50.3967	LC
27	Anthus trivialis	Tree pipit	Passeriformes	Boreal & Temperate Forest	1	1	0	1	0	0	0	0	0	0	0	0	3	Invertivore	0	0	0	1	0	0	0	0	1	22.15	4	9	Long-distance	25	16.8851	3.54791	13.3371	5460000	68.3079	LC
28	Apus apus	Common swift	Caprimulgiformes	Habitat generalist	1	0	1	0	0	1	0	1	0	0	0	1	5	Invertivore	0	0	0	1	0	0	0	0	1	40	2.5	21	Long-distance	37	19.6017	4.39136	15.2104	6392500	66.6059	NT
29	Aquila chrysaetos	Golden eagle	Accipitriformes	Habitat generalist	0	1	0	0	1	1	1	0	0	0	0	0	4	Carnivore	0	0	0	0	0	1	1	0	2	4383	2	32	Sedentary	72	19.524	2.8553	16.6687	2210000	69.1456	LC
30	Aquila heliaca	Eastern imperial eagle	Accipitriformes	Boreal & Temperate Forest	0	1	0	1	0	1	0	0	0	0	0	0	3	Carnivore	0	0	0	0	0	1	0	0	1	3262.5	2.5	26	Short-distance	72	17.2471	8.36201	8.88506	255000	52.7507	LC
31	Ardea alba	Great white egret	Pelecaniformes	Inland wetlands	0	0	0	0	0	0	0	1	0	1	0	0	2	Omnicarnivore	0	0	0	1	1	1	0	0	3	995	4	14	Short-distance	69	17.1053	11.6729	5.43238	397500	52.9496	LC
32	Ardea cinerea	Grey heron	Pelecaniformes	Inland wetlands	0	0	0	0	0	0	0	1	0	1	0	0	2	Piscivore	0	0	0	1	1	0	0	0	2	1433	4.5	37	Short-distance	69	18.6137	5.98313	12.6306	4305000	64.0652	LC
33	Ardea purpurea	Purple heron	Pelecaniformes	Inland wetlands	0	0	0	0	0	0	0	1	0	1	0	0	2	Piscivore	0	0	0	1	1	0	0	0	2	874	4.5	25	Long-distance	69	19.4045	11.9185	7.48606	1332500	51.4883	LC
34	Ardeola ralloides	Squacco Heron	Pelecaniformes	Inland wetlands	0	0	0	0	0	0	0	0	0	1	0	0	1	Invertivore	0	0	0	1	0	0	0	0	1	288	5	6	Long-distance	69	19.7016	13.4981	6.20356	455000	49.021	LC
35	Arenaria interpres	Ruddy turnstone	Charadriiformes	Marine & Coastal	0	0	0	0	0	0	0	0	0	0	1	0	1	Invertivore	0	0	0	1	0	0	0	0	1	110.5	4	21	Short-distance	55	11.3862	2.3024	9.08381	445000	78.8683	LC
36	Asio flammeus	Short-eared owl	Strigiformes	Tundra-Mire-Moor	0	0	0	0	1	1	0	1	0	0	0	0	3	Carnivore	0	0	0	0	0	1	0	0	1	295	6	21	Short-distance	48	16.0616	2.74699	13.3146	2337500	68.9908	LC
37	Asio otus	Long-eared owl	Strigiformes	Boreal & Temperate Forest	1	1	1	0	0	0	0	0	0	0	0	0	3	Carnivore	0	0	0	0	0	1	0	0	1	255.5	4	18	Sedentary	48	18.459	5.35084	13.1082	5367500	64.9678	LC
38	Athene noctua	Little owl	Strigiformes	Wood & Shrubland	0	1	1	1	0	0	0	0	0	0	0	0	3	Carnivore	0	0	0	1	0	1	0	0	2	153	3.5	11	Sedentary	15	19.8617	9.35906	10.5026	4420000	55.3072	LC
39	Aythya ferina	Common pochard	Anseriformes	Inland wetlands	0	0	0	0	0	0	0	0	0	1	0	0	1	Omnivore	1	0	0	1	0	0	0	1	2	993.5	9	23	Short-distance	20	18.3195	7.1002	11.2193	3177500	64.3148	VU
40	Aythya fuligula	Tufted duck	Anseriformes	Inland wetlands	0	0	0	0	0	0	0	0	0	1	0	0	1	Omnivore	1	0	0	1	0	0	0	1	2	765.5	9.5	45	Short-distance	NA	15.6243	3.05283	12.5715	3717500	68.7584	NT
41	Aythya marila	Greater scaup	Anseriformes	Tundra-Mire-Moor	0	0	0	0	1	0	0	0	0	1	1	0	3	Omnivore	1	0	0	1	0	0	0	1	2	1201	9.5	15	Short-distance	20	10.605	-0.460233	11.0652	932500	69.9464	LC
42	Aythya nyroca	Ferruginous duck	Anseriformes	Inland wetlands	0	0	0	0	0	0	0	0	0	1	0	0	1	Herbivore	1	0	0	0	0	0	0	0	1	570	9	9	Short-distance	20	19.011	11.1667	7.84425	777500	54.2414	LC
43	Bombycilla garrulus	Bohemian waxwing	Passeriformes	Boreal & Temperate Forest	1	0	0	0	0	0	0	0	0	0	0	0	1	Invertivore	0	0	0	1	0	0	0	0	1	62.4	5.5	13	Short-distance	10	9.27135	2.98788	6.28347	497500	69.8247	LC
44	Botaurus stellaris	Eurasian bittern	Pelecaniformes	Inland wetlands	0	0	0	0	0	0	0	1	0	1	0	0	2	Invertivore	0	0	0	1	1	0	0	0	2	1231	5.5	11	Sedentary	NA	18.0601	8.85942	9.20071	2237500	61.3217	LC
45	Branta canadensis	Canada goose	Anseriformes	Habitat generalist	0	1	0	0	1	1	1	1	0	1	0	0	6	Herbivore	1	0	0	0	0	0	0	0	1	4635	5.5	27	Mixed	NA	13.3747	4.57093	8.8038	972500	66.1656	LC
46	Bubo bubo	Eurasian eagle-owl	Strigiformes	Habitat generalist	1	1	1	0	0	0	0	0	0	0	0	1	4	Carnivore	0	0	0	0	0	1	0	0	1	2288	3	27	Sedentary	48	19.1768	4.62371	14.5531	3070000	66.2675	LC
47	Bubulcus ibis	Cattle Egret	Pelecaniformes	Inland wetlands	0	0	0	0	0	1	0	1	0	1	0	0	3	Invertivore	0	0	0	1	0	0	0	0	1	366	4.5	18	Sedentary	69	20.3529	14.6705	5.68242	150000	46.5628	LC
48	Bucanetes githagineus	Trumpeter finch	Passeriformes	Open dry	0	0	0	0	0	0	0	0	1	0	0	1	2	Herbivore	0	0	1	0	0	0	0	0	1	18.25	5	NA	Mixed	11	NA	NA	NA	15000	NA	LC
49	Bucephala clangula	Common goldeneye	Anseriformes	Boreal & Temperate Forest	1	0	0	0	1	0	0	0	0	1	0	0	3	Invertivore	0	0	0	1	0	0	0	0	1	840	9.5	17	Short-distance	20	12.962	2.75998	10.2021	1900000	69.2004	LC
50	Burhinus oedicnemus	Eurasian stone-curlew	Charadriiformes	Open dry	0	0	1	0	0	1	0	0	0	0	0	0	2	Invertivore	0	0	0	1	0	0	0	0	1	462	2	18	Mixed	55	20.234	11.6026	8.63139	1425000	51.813	LC
51	Buteo buteo	Common buzzard	Accipitriformes	Boreal & Temperate Forest	1	1	1	0	0	0	0	0	0	0	0	0	3	Carnivore	0	0	0	0	0	1	0	0	1	806.5	3	29	Mixed	42	19.3863	5.6351	13.7512	6172500	65.2236	LC
52	Buteo lagopus	Rough-legged buzzard	Accipitriformes	Tundra-Mire-Moor	0	0	0	0	1	0	0	0	0	0	0	0	1	Carnivore	0	0	0	0	0	1	0	0	1	947.5	3.5	19	Short-distance	42	9.29686	1.54679	7.75007	875000	70.39	LC
53	Calcarius lapponicus	Lapland longspur	Passeriformes	Tundra-Mire-Moor	0	0	0	0	1	0	0	0	0	0	0	0	1	Herbi-invertivore (herbivore)	0	0	1	1	0	0	0	0	2	25.2	5.5	6	Short-distance	9	8.4453	0.77988	7.66542	425000	70.7472	LC
54	Calidris alpina	Dunlin	Charadriiformes	Tundra-Mire-Moor	0	0	0	0	1	0	0	0	0	1	1	0	3	Invertivore	0	0	0	1	0	0	0	0	1	45	4	29	Short-distance	16	12.2179	1.01597	11.202	1050000	73.8068	LC
55	Calidris falcinellus	Broad-billed sandpiper	Charadriiformes	Tundra-Mire-Moor	0	0	0	0	1	0	0	1	0	0	0	0	2	Herbi-invertivore (invertivore)	0	0	1	1	0	0	0	0	2	37	4	7	Mixed	NA	7.67843	2.78254	4.89589	390000	69.5634	VU
56	Calidris pugnax	Ruff	Charadriiformes	Tundra-Mire-Moor	0	0	0	0	1	0	0	1	0	1	0	0	3	Invertivore	0	0	0	1	0	0	0	0	1	154	4	14	Long-distance	55	13.3491	2.1471	11.202	1567500	70.0014	NT
57	Calidris temminckii	Temminck's stint	Charadriiformes	Tundra-Mire-Moor	0	0	0	0	1	0	0	0	0	1	1	0	3	Invertivore	0	0	0	1	0	0	0	0	1	25.5	4	13	Long-distance	16	8.73069	0.77988	7.95081	415000	70.8017	LC
58	Caprimulgus europaeus	European nightjar	Caprimulgiformes	Wood & Shrubland	1	1	1	0	0	0	0	0	0	0	0	0	3	Invertivore	0	0	0	1	0	0	0	0	1	71.5	2	12	Long-distance	22	19.2161	7.30684	11.9092	4445000	61.9198	LC
59	Carduelis carduelis	European goldfinch	Passeriformes	Wood & Shrubland	1	1	1	0	0	0	0	0	0	0	0	0	3	Herbivore	0	0	1	0	0	0	0	0	1	15.45	5	14	Sedentary	11	19.7363	7.64114	12.0952	5965000	60.3959	LC
60	Carpodacus erythrinus	Common rosefinch	Passeriformes	Boreal & Temperate Forest	0	1	1	0	0	0	0	0	0	0	0	0	2	Herbivore	1	0	1	0	0	0	0	0	2	23.4	5	9	Long-distance	11	15.2693	4.86817	10.4011	2352500	66.4311	LC
61	Cepphus grylle	Black guillemot	Charadriiformes	Marine & Coastal	0	0	0	0	0	0	0	0	0	0	1	0	1	Piscivore	0	0	0	0	1	0	0	0	1	378	1.5	30	Sedentary	NA	11.6534	2.93093	8.72249	792500	80.5425	LC
62	Certhia brachydactyla	Short-toed treecreeper	Passeriformes	Boreal & Temperate Forest	1	1	0	0	0	0	0	0	0	0	0	0	2	Invertivore	0	0	0	1	0	0	0	0	1	9.05	6.5	6	Sedentary	9	19.4823	7.88763	11.5946	3065000	54.4336	LC
63	Certhia familiaris	Eurasian treecreeper	Passeriformes	Boreal & Temperate Forest	1	0	0	0	0	0	0	0	0	0	0	0	1	Invertivore	0	0	0	1	0	0	0	0	1	9.1	5.5	8	Sedentary	9	15.9885	4.58574	11.4028	4200000	66.021	LC
64	Cettia cetti	Cetti's warbler	Passeriformes	Inland wetlands	0	0	1	0	0	0	0	1	0	0	0	0	2	Invertivore	0	0	0	1	0	0	0	0	1	13.95	4.5	7	Sedentary	40	20.3079	10.729	9.57883	1885000	51.0679	LC
65	Charadrius alexandrinus	Kentish plover	Charadriiformes	Marine & Coastal	0	0	0	0	0	0	0	0	0	0	1	0	1	Invertivore	0	0	0	1	0	0	0	0	1	45	3	19	Mixed	16	20.0424	11.4899	8.55257	767500	54.9053	LC
66	Charadrius dubius	Little ringed plover	Charadriiformes	Inland wetlands	0	0	0	0	0	0	0	0	0	1	0	0	1	Invertivore	0	0	0	1	0	0	0	0	1	38.75	4	13	Long-distance	16	19.3327	6.13421	13.1985	4912500	65.1171	LC
67	Charadrius hiaticula	Common ringed plover	Charadriiformes	Marine & Coastal	0	0	0	0	1	0	0	0	0	1	1	0	3	Invertivore	0	0	0	1	0	0	0	0	1	63.75	3.5	21	Mixed	16	13.1576	1.68199	11.4756	1957500	73.197	LC
68	Charadrius morinellus	Eurasian dotterel	Charadriiformes	Tundra-Mire-Moor	0	0	0	0	1	0	0	0	0	0	0	1	2	Invertivore	0	0	0	1	0	0	0	0	1	108.5	3	12	Short-distance	16	13.2765	0.938434	12.3381	435000	70.2396	LC
69	Chlidonias hybrida	Whiskered tern	Charadriiformes	Inland wetlands	0	0	0	0	0	0	0	1	0	1	0	0	2	Invertivore	0	0	0	1	0	0	0	0	1	85	2.5	NA	Long-distance	21	19.7039	11.4487	8.25523	637500	53.2387	LC
70	Chlidonias niger	Black tern	Charadriiformes	Inland wetlands	0	0	0	0	0	0	0	1	0	1	0	0	2	Invertivore	0	0	0	1	0	0	0	0	1	60.5	3	21	Long-distance	21	18.2607	9.23476	9.02598	1745000	60.3596	LC
71	Chloris chloris	European greenfinch	Passeriformes	Boreal & Temperate Forest	1	1	1	0	0	0	0	0	0	0	0	0	3	Herbivore	0	0	1	0	0	0	0	0	1	26.25	5	14	Sedentary	11	19.5259	4.69176	14.8342	6675000	66.4484	LC
72	Chroicocephalus genei	Slender-billed Gull	Charadriiformes	Marine & Coastal	0	0	0	0	0	0	0	1	0	1	1	0	3	Omnicarnivore	0	0	0	1	1	0	1	0	3	337	2.5	32	Short-distance	NA	20.5892	15.4106	5.17866	52500	46.7276	VU
73	Chroicocephalus ridibundus	Black-headed gull	Charadriiformes	Inland wetlands	0	0	0	0	0	0	0	1	0	1	1	0	3	Invertivore	0	0	0	1	0	0	1	0	2	267.5	2.5	31	Short-distance	47	17.883	3.62523	14.2577	4202500	67.9485	LC
74	Ciconia ciconia	White stork	Ciconiiformes	Habitat generalist	0	0	1	1	0	1	0	1	0	1	0	0	5	Omnicarnivore	0	0	0	1	0	1	0	0	2	3245.5	4	39	Long-distance	69	19.233	9.78105	9.45193	3060000	57.86	LC
75	Ciconia nigra	Black stork	Ciconiiformes	Inland wetlands	1	0	0	0	0	0	0	1	0	0	0	0	2	Piscivore	0	0	0	0	1	0	0	0	1	3000	4	18	Long-distance	69	18.9291	9.80807	9.12103	1817500	58.2554	LC
76	Cinclus cinclus	White-throated dipper	Passeriformes	Inland wetlands	0	0	0	0	0	0	0	0	0	1	0	0	1	Invertivore	0	0	0	1	0	0	0	0	1	60.25	4.5	11	Sedentary	8	18.4475	2.95465	15.4928	3072500	69.1837	LC
77	Circaetus gallicus	Short-toed snake eagle	Accipitriformes	Habitat generalist	1	1	1	0	0	1	0	0	1	0	0	1	6	Carnivore	0	0	0	0	0	1	0	0	1	1699.5	1	17	Long-distance	42	19.8196	8.51297	11.3067	1742500	56.3839	LC
78	Circus aeruginosus	Western marsh harrier	Accipitriformes	Inland wetlands	0	0	0	0	0	0	0	1	0	1	0	0	2	Carnivore	0	0	0	0	0	1	0	0	1	584.5	5.5	20	Long-distance	22	19.0093	8.02985	10.9795	3680000	62.9736	LC
79	Circus cyaneus	Hen harrier	Accipitriformes	Wood & Shrubland	0	0	1	0	0	1	0	1	0	0	0	0	3	Carnivore	0	0	0	0	0	1	0	0	1	436.5	5	17	Short-distance	22	16.4206	3.37446	13.0461	2557500	68.1916	LC
80	Circus pygargus	Montagu's harrier	Accipitriformes	Wood & Shrubland	0	0	1	0	0	1	0	1	0	0	0	0	3	Carnivore	0	0	0	0	0	1	0	0	1	310.5	3.8	16	Long-distance	22	19.3285	9.09637	10.2321	2565000	59.2748	LC
81	Clangula hyemalis	Long-tailed duck	Anseriformes	Tundra-Mire-Moor	0	0	0	0	1	0	0	0	0	1	1	0	3	Invertivore	0	0	0	1	0	0	0	0	1	761.5	7.5	23	Short-distance	20	9.02326	-0.840093	9.86336	822500	77.9662	LC
82	Coccothraustes coccothraustes	Hawfinch	Passeriformes	Boreal & Temperate Forest	1	0	0	0	0	0	0	0	0	0	0	0	1	Herbivore	1	0	1	0	0	0	0	0	2	57.9	4.5	13	Mixed	11	18.8216	7.42957	11.3921	4212500	61.0935	LC
83	Columba livia	Rock dove	Columbiformes	Rocky areas	0	0	0	0	0	1	0	0	0	0	1	1	3	Herbivore	0	0	1	0	0	0	0	0	1	334	2	8	Sedentary	11	19.8193	5.34818	14.4711	5607500	65.0236	LC
84	Columba oenas	Stock dove	Columbiformes	Wood & Shrubland	1	1	1	0	0	0	0	0	0	0	0	0	3	Herbivore	1	0	1	0	0	0	0	0	2	292	2	13	Mixed	11	18.5107	7.07122	11.4395	3867500	63.1911	LC
85	Columba palumbus	Common wood pigeon	Columbiformes	Boreal & Temperate Forest	1	1	0	0	0	0	0	0	0	0	0	0	2	Herbivore	1	1	1	0	0	0	0	0	3	496.5	1.5	18	Short-distance	11	19.1358	4.37483	14.761	6367500	66.5315	LC
86	Coracias garrulus	European roller	Coraciiformes	Wood & Shrubland	1	1	1	0	0	0	0	0	0	0	0	0	3	Invertivore	0	0	0	1	0	0	0	0	1	140.5	4	9	Long-distance	22	19.7387	10.2527	9.48593	1850000	57.1808	LC
87	Corvus corax	Common raven	Passeriformes	Habitat generalist	1	0	1	0	1	1	0	0	0	0	1	1	6	Omnivore	0	1	1	1	0	1	1	1	5	1217.5	5	23	Sedentary	40	19.6815	3.11516	16.5663	5892500	68.5007	LC
88	Corvus cornix	Hooded crow	Passeriformes	Habitat generalist	0	1	1	0	0	1	1	1	1	0	1	1	8	Omnivore	0	0	1	1	0	1	1	1	4	510	4.5	16.8	Mixed	NA	NA	NA	NA	NA	NA	NA
89	Corvus corone	Carrion crow	Passeriformes	Habitat generalist	0	1	1	0	0	1	0	1	0	0	1	1	6	Omnivore	0	0	1	1	0	1	1	1	4	526.85	4.5	19	Sedentary	10	19.4361	3.62668	15.8094	7010000	68.1979	LC
90	Corvus frugilegus	Rook	Passeriformes	Agriculture & Grasslands	0	1	0	0	0	1	0	0	0	0	0	0	2	Omnivore	0	0	1	1	0	1	1	1	4	459	4	23	Mixed	10	16.4755	8.26467	8.21086	3440000	61.3861	VU
91	Corvus monedula	Western jackdaw	Passeriformes	Habitat generalist	0	1	1	0	0	1	0	0	0	0	1	1	5	Omnivore	0	1	1	1	0	0	1	1	4	236	5	20	Sedentary	10	19.3568	6.5606	12.7962	5875000	63.704	LC
92	Coturnix coturnix	Common quail	Galliformes	Agriculture & Grasslands	0	0	0	0	0	1	0	0	0	0	0	0	1	Omnivore	0	0	1	1	0	0	0	1	2	104.6	10.5	15	Long-distance	5	19.3748	7.23459	12.1402	4837500	60.533	NT
93	Crex crex	Corn crake	Gruiformes	Agriculture & Grasslands	0	0	0	0	0	1	1	0	0	0	0	0	2	Omnivore	0	0	1	1	0	0	0	1	2	163	10	12	Long-distance	5	16.3547	6.49404	9.86067	3310000	63.5736	LC
94	Cuculus canorus	Common cuckoo	Cuculiformes	Habitat generalist	1	1	1	0	0	1	0	1	0	0	0	0	5	Invertivore	0	0	0	1	0	0	0	0	1	111	9.2	13	Long-distance	22	19.2068	3.81113	15.3957	6800000	67.9091	LC
95	Curruca conspicillata	Spectacled warbler	Passeriformes	Open dry	0	0	1	0	0	0	0	0	0	0	0	0	1	Invertivore	0	0	0	1	0	0	0	0	1	10	5	NA	Short-distance	14	20.2857	11.4889	8.79687	612500	44.2378	LC
96	Cyanistes caeruleus	Eurasian blue tit	Passeriformes	Boreal & Temperate Forest	1	1	1	0	0	0	0	0	0	0	0	0	3	Invertivore	0	0	0	1	0	0	0	0	1	11.5	11	12	Sedentary	5	19.4018	5.33895	14.0629	6315000	64.7004	LC
97	Cygnus cygnus	Whooper swan	Anseriformes	Inland wetlands	0	0	0	0	0	0	0	1	0	1	0	0	2	Herbivore	1	0	0	0	0	0	0	0	1	9400	4	27	Short-distance	34	11.35	1.33412	10.0159	1115000	69.3603	LC
98	Cygnus olor	Mute swan	Anseriformes	Inland wetlands	0	0	0	0	0	0	0	1	0	1	0	0	2	Herbivore	1	0	0	0	0	0	0	0	1	11150	5.8	29	Mixed	34	16.4417	7.91255	8.52918	3082500	61.1514	LC
99	Delichon urbicum	Common house martin	Passeriformes	Rocky areas	0	0	0	0	0	0	0	0	0	0	0	1	1	Invertivore	0	0	0	1	0	0	0	0	1	19.5	4	15	Long-distance	NA	19.589	3.90158	15.6874	6827500	67.5385	LC
100	Dendrocopos leucotos	White-backed woodpecker	Piciformes	Boreal & Temperate Forest	1	0	0	0	0	0	0	0	0	0	0	0	1	Invertivore	0	0	0	1	0	0	0	0	1	107.5	4	16	Sedentary	17	NA	NA	NA	NA	NA	LC
101	Dendrocopos major	Great spotted woodpecker	Piciformes	Boreal & Temperate Forest	1	0	0	0	0	0	0	0	0	0	0	0	1	Invertivore	0	0	0	1	0	0	0	0	1	74	5.5	13	Sedentary	17	18.5099	4.27023	14.2397	6047500	66.7738	LC
102	Dendrocopos syriacus	Syrian woodpecker	Piciformes	Boreal & Temperate Forest	1	1	0	0	0	0	0	0	0	0	0	0	2	Herbivore	0	1	1	1	0	0	0	0	3	77	5.5	11	Sedentary	17	NA	NA	NA	NA	NA	LC
103	Dendrocoptes medius	Middle spotted woodpecker	Piciformes	Boreal & Temperate Forest	1	1	0	0	0	0	0	0	0	0	0	0	2	Invertivore	0	0	0	1	0	0	0	0	1	58	5.5	7	Sedentary	17	17.3719	10.1101	7.26178	2222500	55.5639	LC
104	Dryobates minor	Lesser spotted woodpecker	Piciformes	Boreal & Temperate Forest	1	1	0	0	0	0	0	0	0	0	0	0	2	Invertivore	0	0	0	1	0	0	0	0	1	21.5	5	10	Sedentary	17	17.5463	3.64264	13.9036	4742500	67.6441	LC
105	Dryocopus martius	Black woodpecker	Piciformes	Boreal & Temperate Forest	1	0	0	0	0	0	0	0	0	0	0	0	1	Invertivore	0	0	0	1	0	0	0	0	1	291	5	14	Sedentary	17	16.6263	4.25179	12.3745	3950000	66.941	LC
106	Egretta garzetta	Little egret	Pelecaniformes	Habitat generalist	0	0	0	0	0	1	0	1	0	1	1	0	4	Omnicarnivore	0	0	0	1	1	0	0	0	2	532.5	4	22	Long-distance	69	19.7048	12.8186	6.8862	795000	49.6238	LC
107	Emberiza calandra	Corn bunting	Passeriformes	Agriculture & Grasslands	0	0	0	0	0	1	0	0	0	0	0	0	1	Herbivore	0	0	1	1	0	0	0	0	2	47.15	5	11	Sedentary	9	19.8967	9.30114	10.5956	4160000	56.2994	LC
108	Emberiza cirlus	Cirl bunting	Passeriformes	Wood & Shrubland	0	1	1	0	0	0	0	0	0	0	0	0	2	Herbi-invertivore	0	0	1	1	0	0	0	0	2	23.75	3.5	6	Sedentary	9	20.0385	7.94164	12.0969	2205000	49.4432	LC
109	Emberiza citrinella	Yellowhammer	Passeriformes	Wood & Shrubland	0	1	1	0	0	1	0	0	0	0	0	0	3	Herbi-invertivore	0	0	1	1	0	0	0	0	2	26.75	4	13	Mixed	9	16.852	4.05136	12.8006	5625000	67.3753	LC
110	Emberiza hortulana	Ortolan bunting	Passeriformes	Wood & Shrubland	1	1	1	0	0	0	0	0	0	0	0	0	3	Invertivore	0	0	0	1	0	0	0	0	1	23.75	4.5	7	Long-distance	9	19.4947	5.55148	13.9432	3375000	65.985	LC
111	Emberiza pusilla	Little bunting	Passeriformes	Tundra-Mire-Moor	1	0	0	0	1	0	0	0	0	0	0	0	2	Herbi-invertivore	0	0	1	1	0	0	0	0	2	15.4	5	NA	Long-distance	9	7.88893	0.921025	6.9679	240000	69.8489	LC
112	Emberiza rustica	Rustic bunting	Passeriformes	Boreal & Temperate Forest	1	0	0	0	0	0	0	1	0	0	0	0	2	Herbi-invertivore	0	0	1	1	0	0	0	0	2	18.4	4.5	NA	Long-distance	9	9.46248	2.41035	7.05213	1930000	68.2567	LC
113	Emberiza schoeniclus	Common reed bunting	Passeriformes	Inland wetlands	0	0	0	0	1	0	0	1	0	0	0	0	2	Herbi-invertivore	0	0	1	1	0	0	0	0	2	18.8	4.5	12	Mixed	9	17.6837	3.36713	14.3166	5247500	68.5939	LC
114	Eremophila alpestris	Horned lark	Passeriformes	Tundra-Mire-Moor	0	0	0	0	1	0	0	0	0	0	0	0	1	Herbi-invertivore	0	0	1	1	0	0	0	0	2	37.5	3	7	Short-distance	6	18.3455	0.516797	17.8287	332500	70.5194	LC
115	Erithacus rubecula	European robin	Passeriformes	Boreal & Temperate Forest	1	1	1	0	0	0	0	0	0	0	0	0	3	Invertivore	0	0	0	1	0	0	0	0	1	17.55	5	19	Mixed	6	18.8569	3.95151	14.9054	6422500	67.4782	LC
116	Falco cherrug	Saker falcon	Falconiformes	Wood & Shrubland	0	1	1	0	0	1	0	0	0	0	0	0	3	Carnivore	0	0	0	0	0	1	0	0	1	987.5	4	16	Short-distance	22	17.409	9.97265	7.43636	292500	52.7509	EN
117	Falco columbarius	Merlin	Falconiformes	Wood & Shrubland	0	0	1	0	0	1	0	0	0	0	0	0	2	Carnivore	0	0	0	0	0	1	0	0	1	202	4	13	Short-distance	35	11.5276	2.04903	9.47858	1557500	69.9716	VU
118	Falco peregrinus	Peregrine falcon	Falconiformes	Habitat generalist	0	1	0	0	0	1	0	0	0	0	1	1	4	Carnivore	0	0	0	0	0	1	0	0	1	893	3.5	17	Mixed	22	20.1412	1.02207	19.1191	2317500	68.5722	LC
119	Falco rusticolus	Gyrfalcon	Falconiformes	Tundra-Mire-Moor	1	0	0	0	1	0	0	0	0	0	1	0	3	Carnivore	0	0	0	0	0	1	0	0	1	1593	3.5	13	Sedentary	22	8.79483	-0.0366752	8.83151	432500	70.3486	LC
120	Falco subbuteo	Eurasian hobby	Falconiformes	Wood & Shrubland	1	1	0	0	0	0	0	0	0	0	0	0	2	Carnivore	0	0	0	1	0	1	0	0	2	215	2.9	14	Long-distance	22	18.788	6.25564	12.5324	4775000	65.0216	LC
121	Falco tinnunculus	Common kestrel	Falconiformes	Wood & Shrubland	0	0	1	1	0	1	0	0	0	0	0	0	3	Carnivore	0	0	0	0	0	1	0	0	1	234	4.5	20	Long-distance	43	19.6824	4.0113	15.6711	6877500	67.2681	LC
122	Falco vespertinus	Red-footed falcon	Falconiformes	Wood & Shrubland	0	1	0	0	0	1	0	0	0	0	0	0	2	Invertivore	0	0	0	1	0	0	0	0	1	158.5	3.5	13	Long-distance	43	17.0307	8.59951	8.43124	747500	60.7488	VU
123	Ficedula albicollis	Collared flycatcher	Passeriformes	Boreal & Temperate Forest	1	0	0	0	0	0	0	0	0	0	0	0	1	Invertivore	0	0	0	1	0	0	0	0	1	13.95	6	10	Long-distance	NA	16.6427	8.64477	7.99795	1105000	55.1878	LC
124	Ficedula hypoleuca	European pied flycatcher	Passeriformes	Boreal & Temperate Forest	1	1	0	0	0	0	0	0	0	0	0	0	2	Invertivore	0	0	0	1	0	0	0	0	1	13.2	6.5	11	Long-distance	21	16.0017	3.28809	12.7136	3922500	68.7569	LC
125	Ficedula parva	Red-breasted flycatcher	Passeriformes	Boreal & Temperate Forest	1	0	0	0	0	0	0	0	0	0	0	0	1	Invertivore	0	0	0	1	0	0	0	0	1	9.9	5.5	12	Long-distance	21	15.5555	7.21563	8.33987	2022500	63.5777	LC
126	Fringilla coelebs	Common chaffinch	Passeriformes	Boreal & Temperate Forest	1	0	0	0	0	0	0	0	0	0	0	0	1	Herbi-invertivore	0	0	1	1	0	0	0	0	2	22.15	4.5	16	Mixed	11	19.4426	4.05125	15.3914	6925000	67.4156	LC
127	Fringilla montifringilla	Brambling	Passeriformes	Boreal & Temperate Forest	1	0	0	0	0	0	0	0	0	0	0	0	1	Herbivore	0	1	1	1	0	0	0	0	3	22.9	6	15	Short-distance	11	12.4833	2.29656	10.1867	1520000	70.0432	LC
128	Fulica atra	Eurasian coot	Gruiformes	Inland wetlands	0	0	0	0	0	0	0	0	0	1	0	0	1	Omnivore	1	0	1	1	0	0	0	1	3	732.5	8	21	Mixed	23	19.1261	6.97355	12.1526	5162500	63.6859	NT
129	Fulica cristata	Red-knobbed Coot	Gruiformes	Inland wetlands	0	0	0	0	0	0	0	1	0	1	0	0	2	Omnivore	1	0	0	1	0	0	0	1	2	942.5	6	6	Sedentary	23	NA	NA	NA	15000	NA	CR
130	Galerida cristata	Crested lark	Passeriformes	Open dry	0	0	0	0	0	1	0	0	1	0	0	0	2	Herbi-invertivore	0	0	1	1	0	0	0	0	2	46	4	12	Sedentary	6	19.9973	10.3216	9.67574	3997500	55.7835	LC
131	Gallinago gallinago	Common snipe	Charadriiformes	Inland wetlands	0	0	0	0	1	0	0	1	0	1	0	0	3	Invertivore	0	0	0	1	0	0	0	0	1	120	4	16	Mixed	55	15.43	2.74977	12.6802	4277500	69.0015	VU
132	Gallinula chloropus	Common moorhen	Gruiformes	Inland wetlands	0	1	0	0	0	0	0	0	0	1	0	0	2	Omnivore	0	0	1	1	0	0	0	1	2	348.5	7	19	Mixed	5	19.4141	7.81079	11.6033	5302500	60.6084	LC
133	Garrulus glandarius	Eurasian jay	Passeriformes	Boreal & Temperate Forest	1	0	0	0	0	0	0	0	0	0	0	0	1	Omnivore	0	1	1	1	0	0	0	0	3	164.4	6	17	Sedentary	10	19.1924	4.63495	14.5574	6232500	66.1424	LC
134	Gavia arctica	Black-throated loon	Gaviiformes	Inland wetlands	0	0	0	0	0	0	0	0	0	1	0	0	1	Piscivore	0	0	0	0	1	0	0	0	1	2804.5	2	27	Short-distance	38	10.8475	1.98629	8.86119	1387500	70.1217	LC
135	Gavia stellata	Red-throated loon	Gaviiformes	Inland wetlands	0	0	0	0	0	0	0	0	0	1	0	0	1	Piscivore	0	0	0	0	1	0	0	0	1	1603	2	23	Short-distance	38	10.5256	1.49796	9.02769	1182500	79.0963	LC
136	Gelochelidon nilotica	Gull-billed Tern	Charadriiformes	Marine & Coastal	0	0	0	0	0	0	0	0	0	1	1	0	2	Omnicarnivore	0	0	0	1	1	1	0	0	3	221	2.5	16	Long-distance	NA	20.309	11.4273	8.88175	167500	55.4182	LC
137	Glareola pratincola	Collared Pratincole	Charadriiformes	Open dry	0	0	0	0	0	1	0	0	1	0	0	0	2	Invertivore	0	0	0	1	0	0	0	0	1	79	3	NA	Long-distance	55	20.1634	14.4276	5.73585	387500	47.305	LC
138	Glaucidium passerinum	Eurasian pygmy owl	Strigiformes	Boreal & Temperate Forest	1	0	0	0	0	0	0	0	0	0	0	0	1	Carnivore	0	0	0	0	0	1	0	0	1	62.5	5.5	6	Sedentary	15	13.4382	3.32407	10.1141	1480000	67.3667	LC
139	Grus grus	Common crane	Gruiformes	Inland wetlands	0	0	0	0	0	0	0	1	0	1	0	0	2	Herbivore	1	1	1	1	0	0	0	0	4	6055	2	20	Short-distance	12	14.0157	3.53332	10.4824	1995000	68.0958	LC
140	Gypaetus barbatus	Bearded vulture	Accipitriformes	Rocky areas	0	0	0	0	0	0	0	0	0	0	0	1	1	Carnivore	0	0	0	0	0	0	1	0	1	5421	1.5	NA	Sedentary	72	20.6505	5.2618	15.3888	145000	46.0308	NT
141	Haematopus ostralegus	Eurasian oystercather	Charadriiformes	Marine & Coastal	0	0	0	0	0	0	0	0	0	1	1	0	2	Invertivore	0	0	0	1	0	0	0	0	1	510	3	43	Short-distance	55	17.6886	3.06299	14.6256	2005000	69.6801	VU
142	Haliaeetus albicilla	White-tailed eagle	Accipitriformes	Habitat generalist	1	0	0	0	1	0	0	1	0	1	1	0	5	Omnicarnivore	0	0	0	0	1	1	1	0	3	4793	2	30	Sedentary	72	16.7005	1.14524	15.5553	1045000	70.1852	LC
143	Hieraaetus pennatus	Booted Eagle	Accipitriformes	Boreal & Temperate Forest	1	0	0	0	0	0	0	0	0	0	0	0	1	Carnivore	0	0	0	0	0	1	0	0	1	842	2	NA	Long-distance	NA	19.9532	10.03	9.92321	1135000	52.4202	LC
144	Himantopus himantopus	Black-winged stilt	Charadriiformes	Inland wetlands	0	0	0	0	0	0	0	0	0	1	0	0	1	Invertivore	0	0	0	1	0	0	0	0	1	190	4	10	Long-distance	55	19.9815	12.4271	7.55442	995000	51.6076	LC
145	Hippolais icterina	Icterine warbler	Passeriformes	Boreal & Temperate Forest	1	1	1	0	0	0	0	0	0	0	0	0	3	Invertivore	0	0	0	1	0	0	0	0	1	13.3	4.5	11	Long-distance	40	16.0778	4.15429	11.9235	3580000	65.9394	LC
146	Hirundo rustica	Barn swallow	Passeriformes	Agriculture & Grasslands	0	0	0	0	0	1	0	0	0	0	0	0	1	Invertivore	0	0	0	1	0	0	0	0	1	18.95	4.5	11	Long-distance	14	19.5695	4.25505	15.3144	6995000	67.3343	LC
147	Hydrocoloeus minutus	Little gull	Charadriiformes	Inland wetlands	0	0	0	0	0	0	0	1	0	1	0	0	2	Invertivore	0	0	0	1	0	0	0	0	1	120	2.5	21	Short-distance	47	14.817	3.92003	10.8969	697500	67.8601	LC
148	Hydroprogne caspia	Caspian tern	Charadriiformes	Fresh & Salt water	0	0	0	0	0	0	0	0	0	1	1	0	2	Piscivore	0	0	0	0	1	0	0	0	1	606.5	2	30	Long-distance	21	16.8648	6.45165	10.4131	205000	65.637	LC
149	Ichthyaetus audouinii	Audouin's Gull	Charadriiformes	Marine & Coastal	0	0	0	0	0	0	0	0	0	0	1	1	2	Piscivore	0	0	0	0	1	0	0	0	1	612.5	2.5	21	Short-distance	28	20.941	15.2291	5.71194	100000	43.347	VU
150	Ichthyaetus melanocephalus	Mediterranean Gull	Charadriiformes	Habitat generalist	0	0	0	0	0	1	0	1	0	1	1	0	4	Invertivore	0	0	0	1	0	0	0	0	1	256	3	22	Short-distance	47	18.8894	11	7.88932	255000	54.7261	LC
151	Ixobrychus minutus	Little bittern	Pelecaniformes	Inland wetlands	0	0	0	0	0	0	0	1	0	1	0	0	2	Omnicarnivore	0	0	0	1	1	0	0	0	2	147.5	5.5	13	Long-distance	69	19.6071	10.2107	9.39644	2495000	54.9282	LC
152	Jynx torquilla	Eurasian wryneck	Piciformes	Boreal & Temperate Forest	1	1	0	0	0	0	0	0	0	0	0	0	2	Invertivore	0	0	0	1	0	0	0	0	1	40	8.5	7	Long-distance	17	18.5035	3.92187	14.5816	5127500	67.3046	LC
153	Lagopus lagopus	Willow ptarmigan	Galliformes	Tundra-Mire-Moor	0	0	0	0	1	0	0	1	0	0	0	0	2	Herbivore	1	1	1	0	0	0	0	0	3	632.5	7.5	8	Sedentary	5	11.5725	1.98499	9.58751	1380000	70.1051	LC
154	Lagopus muta	Rock ptarmigan	Galliformes	Rocky areas	0	0	0	0	0	0	0	0	0	0	0	1	1	Herbivore	1	1	1	0	0	0	0	0	3	449	6.5	6	Sedentary	5	14.8334	1.20374	13.6297	910000	79.2956	LC
155	Lanius collurio	Red-backed shrike	Passeriformes	Wood & Shrubland	0	0	1	0	0	0	0	0	0	0	0	0	1	Invertivore	0	0	0	1	0	0	0	0	1	31.2	5	10	Long-distance	10	18.7904	5.93476	12.8556	5252500	64.3269	LC
156	Lanius excubitor	Great grey shrike	Passeriformes	Wood & Shrubland	0	1	1	0	0	0	0	0	0	0	0	0	2	Omnicarnivore	0	0	0	1	0	1	0	0	2	67	5.5	8	Mixed	10	19.2497	3.41508	15.8346	3090000	68.3967	LC
157	Lanius minor	Lesser grey shrike	Passeriformes	Wood & Shrubland	0	1	1	0	0	0	0	0	0	0	0	0	2	Invertivore	0	0	0	1	0	0	0	0	1	46.55	5.5	6	Long-distance	10	19.4537	10.733	8.72073	1587500	52.4623	LC
158	Lanius senator	Woodchat shrike	Passeriformes	Wood & Shrubland	1	1	0	0	0	0	0	0	0	0	0	0	2	Invertivore	0	0	0	1	0	0	0	0	1	36	5.5	6	Long-distance	10	20.5079	10.6626	9.84531	1907500	50.0891	NT
159	Larus argentatus	European herring gull	Charadriiformes	Marine & Coastal	0	0	0	0	0	0	0	0	0	0	1	1	2	Omnivore	0	0	0	1	1	1	1	1	4	1054	3	35	Short-distance	28	13.7667	3.18699	10.5797	2055000	69.8876	LC
160	Larus cachinnans	Caspian gull	Charadriiformes	Marine & Coastal	0	0	0	0	0	0	0	0	0	1	1	0	2	Omnicarnivore	0	0	0	1	1	1	1	0	4	1100	2.5	31.9	Short-distance	28	NA	NA	NA	NA	NA	LC
161	Larus canus	Common gull	Charadriiformes	Marine & Coastal	0	0	0	0	0	0	0	0	0	1	1	0	2	Invertivore	0	0	0	1	1	0	0	0	2	394.5	3	34	Short-distance	21	13.5778	2.27824	11.2995	2545000	69.6517	LC
162	Larus fuscus	Lesser black-backed gull	Charadriiformes	Marine & Coastal	0	0	0	0	0	0	0	0	0	1	1	0	2	Omnivore	0	0	0	1	1	0	1	1	3	824	3	35	Short-distance	28	14.7909	2.62189	12.169	1317500	69.6079	LC
163	Larus marinus	Great black-backed gull	Charadriiformes	Marine & Coastal	0	0	0	0	0	0	0	0	0	0	1	1	2	Omnivore	0	0	0	1	1	1	1	1	4	1658.5	2.5	29	Short-distance	28	13.6712	2.58212	11.089	1197500	75.0219	LC
164	Larus michahellis	Yellow-Legged Gull	Charadriiformes	Marine & Coastal	0	0	0	0	0	0	0	0	0	1	1	1	3	Omnivore	0	0	0	1	1	1	1	1	4	1154	3	19	Short-distance	NA	20.6486	10.1304	10.5181	1022500	49.6828	LC
165	Limosa lapponica	Bar-tailed godwit	Charadriiformes	Tundra-Mire-Moor	0	0	0	0	1	0	0	1	0	0	1	0	3	Invertivore	0	0	0	1	0	0	0	0	1	379	4	33	Short-distance	55	5.54484	-0.455667	6.0005	127500	70.7457	LC
166	Limosa limosa	Black-tailed godwit	Charadriiformes	Agriculture & Grasslands	0	0	0	0	0	1	0	1	0	0	0	0	2	Invertivore	0	0	0	1	0	0	0	0	1	311	4	24	Long-distance	55	16.6221	3.95109	12.671	1662500	66.2597	NT
167	Linaria cannabina	Common linnet	Passeriformes	Wood & Shrubland	1	1	1	0	0	0	1	0	0	0	0	0	4	Herbivore	0	0	1	0	0	0	0	0	1	19.25	4.5	9	Mixed	11	19.7103	6.93367	12.7766	5995000	62.5986	LC
168	Linaria flavirostris	Twite	Passeriformes	Tundra-Mire-Moor	0	0	0	0	1	1	0	0	0	0	0	1	3	Herbivore	0	0	1	0	0	0	0	0	1	16	5.5	6	Short-distance	11	11.4146	2.25591	9.15865	467500	70.5692	LC
169	Locustella fluviatilis	River warbler	Passeriformes	Inland wetlands	1	1	0	0	0	0	0	1	0	1	0	0	4	Invertivore	0	0	0	1	0	0	0	0	1	18	5.5	7	Long-distance	40	16.1031	7.86506	8.23802	2032500	62.4887	LC
170	Locustella luscinioides	Savi's warbler	Passeriformes	Inland wetlands	0	0	0	0	0	0	0	1	0	1	0	0	2	Invertivore	0	0	0	1	0	0	0	0	1	15.55	5	10	Long-distance	40	18.7447	9.95763	8.7871	2125000	57.1092	LC
[truncated: 138 more rows]

## Sheet: Sps traits_explanations
SPECIES TRAIT DATA - OVERVIEW & EXPLANATIONS
[truncated: 85 more rows]
